# Supplementary material for: Disentangling the interactions between nasopharyngeal and gut microbiome and their involvement in the modulation of COVID-19 infection
Source: Microbiol Spectr. 2023 Sep 20;11(5):e02194-23. doi: 10.1128/spectrum.02194-23 (PMC10581039; doi:10.1128/spectrum.02194-23)
Supplement: Table S1 — Metadata and filtering report of the nasopharyngeal samples sequenced in this study. [file spectrum.02194-23-s0002.xlsx]

## Sheet: Table S1
Table S1. Metadata and filtering report of the nasopharyngeal samples sequenced in this study.
		Age (years)	Sex	IL-6	IL-10	Severity	Vaccination	Fever	Cough	Dyspnea	Asthenia	Diarrhea	Pneumonia	Visual score	Hypertension	Diabetes	Obesity	Dyslipidemia	Anemia	Cardiopathy	Arrhythmia	Peripheral vascular disease	Chronic kidney disease (CKD)	Thyroid Disorders	COPD	asthma	Pulmonary fibrosis	Gastrointestinal diseases	Cirrhosis	Cancer	Stroke	Cerebrovascular disease	Dementia	Parkinsonism	Epilepsy	Autoimmune diseases	Osteoporosis	Sequencing produced	After quality filtering	After Homo sapiens filtering
Sev-group	Sev1-Swab	47	Female	11.0115	1.68634	Severe	No	Yes	Yes	No	No	No	Yes	10	No	No	No	No	No	No	No	No	No	No	No	No	No	No	No	No	No	No	No	No	No	No	No	89430	81112	9530
Sev-group	Sev2-Swab	59	Male	25.1691	8.4317	Severe	No	Yes	Yes	No	No	No	Yes	35	No	No	No	No	No	No	No	No	No	No	No	No	No	No	No	No	No	No	No	No	No	No	No	52669	51843	42590
Sev-group	Sev3-Swab	45	Male	15.7307	1.68634	Severe	No	Yes	No	No	Yes	No	Yes	10	No	No	No	No	No	No	No	No	No	No	No	No	No	No	No	No	No	No	No	No	No	No	No	109997	108253	40186
Sev-group	Sev4-Swab	47	Male	20.4499	13.4907	Severe	No	Yes	No	Yes	Yes	No	Yes	25	No	No	No	No	No	No	No	No	No	No	No	No	No	Yes	No	Yes	No	No	No	No	No	No	No	278395	270488	66450
Sev-group	Sev5-Swab	35	Female	9.43841	3.37268	Severe	No	Yes	No	Yes	No	No	Yes	50	No	No	No	No	No	No	No	No	No	No	No	No	No	No	No	No	No	No	No	No	No	No	No	153061	150656	17610
Sev-group	Sev6-Swab	41	Male	48.7651	69.14	Severe	No	Yes	Yes	No	No	No	Yes	50	No	No	No	No	No	No	No	No	No	No	No	No	No	No	No	No	No	No	No	No	No	No	No	245971	240584	40186
Sev-group	Sev7-Swab	47	Female	20.4499	15.1771	Severe	No	Yes	No	No	Yes	No	Yes	-	No	No	No	No	No	No	No	No	No	No	No	No	No	No	No	No	No	No	No	No	No	No	No	244196	239702	4650
Sev-group	Sev8-Swab	50	Female	3.14614	8.4317	Severe	No	Yes	Yes	No	No	Yes	Yes	30	No	No	No	No	No	No	No	No	No	No	No	No	No	No	No	No	No	No	No	Yes	No	No	No	360724	348528	29210
Sev-group	Sev9-Swab	65	Female	9.43841	18.5497	Severe	No	Yes	No	Yes	Yes	No	Yes	50	No	No	No	No	No	No	No	No	No	No	No	No	No	No	No	No	No	No	No	No	No	Yes	No	219379	215536	4650
Sev-group	Sev10-Swab	50	Male	3.14614	0.1	Severe	Yes	Yes	Yes	Yes	No	No	Yes	20	No	No	No	No	No	No	No	No	No	No	No	No	No	No	No	No	No	No	No	No	No	No	No	169034	162831	10310
Sev-group	Sev11-Swab	31	Male	1.57307	0.1	Severe	No	Yes	Yes	No	Yes	Yes	Yes	20	No	No	No	No	No	No	No	No	No	No	No	No	No	No	No	No	No	No	No	No	No	No	No	75430	73578	20020
Sev-group	Sev12-Swab	91	Male	7.86535	15.1771	Severe	Yes	Yes	No	No	No	No	Yes	30	Yes	No	No	No	No	No	No	No	No	No	No	No	No	No	No	No	No	No	No	No	No	No	No	61747	56160	40186
Sev-group	Sev13-Swab	49	Male	18.8768	25.2951	Severe	Yes	Yes	Yes	No	Yes	Yes	Yes	15	No	Yes	Yes	No	No	No	No	No	No	No	No	No	No	No	No	No	No	No	No	No	No	No	No	147321	143636	59150
Sev-group	Sev14-Swab	52	Female	1.57307	16.8634	Severe	No	Yes	Yes	No	No	Yes	Yes	20	No	No	Yes	No	No	No	No	No	No	No	No	No	No	No	No	No	No	No	No	No	No	No	No	228844	224051	6570
Sev-group	Sev15-Swab	66	Female	12.5846	6.74536	Severe	No	Yes	Yes	No	No	No	Yes	10	Yes	No	Yes	No	No	No	Yes	No	No	Yes	No	No	No	No	No	No	No	No	No	No	No	Yes	No	237680	233288	4210
Mod-group	Mod1-Swab	94	Male	33.0345	5.05902	Moderate	Yes	No	Yes	Yes	No	No	No	-	Yes	No	No	No	Yes	Yes	Yes	No	No	No	Yes	No	No	No	No	No	No	No	No	No	No	No	No	353480	340680	40186
Mod-group	Mod2-Swab	82	Male	4.71921	0.1	Moderate	Yes	No	No	No	Yes	No	No	-	Yes	No	No	Yes	No	Yes	Yes	No	No	No	No	No	No	No	No	No	No	No	No	No	No	No	No	785327	669882	17340
Mod-group	Mod3-Swab	59	Male	22.023	99.4941	Moderate	Yes	No	Yes	Yes	No	No	Yes	5	Yes	No	No	Yes	No	No	No	No	No	No	No	No	No	No	No	No	No	No	No	No	No	No	No	273695	261812	27080
Mod-group	Mod4-Swab	49	Female	11.0115	0.1	Moderate	Yes	No	No	No	No	No	No	-	No	No	No	No	No	No	No	No	No	No	No	No	No	No	No	No	No	No	No	No	No	No	No	283979	279417	12060
Neg-group	Neg1-Swab	74	Male	185.622	0.1	Negative	Yes	No	No	No	No	No	No	-	No	No	No	No	No	No	No	No	No	No	No	No	No	No	No	No	No	No	No	No	No	No	No	340827	327085	51680
Neg-group	Neg2-Swab	77	Female	4.71921	1.68634	Negative	Yes	No	No	Yes	No	No	No	-	No	Yes	No	No	No	Yes	No	No	No	No	Yes	No	No	Yes	No	No	No	Yes	No	No	No	No	No	263083	254698	73940
Neg-group	Neg3-Swab	78	Male	22.023	6.74536	Negative	Yes	No	No	No	Yes	No	Yes	-	Yes	Yes	No	No	No	No	No	No	No	No	No	No	No	No	No	No	No	No	No	No	No	No	No	261836	255993	54530
Neg-group	Neg4-Swab	84	Male	25.1691	5.05902	Negative	Yes	No	No	No	No	No	No	-	Yes	No	No	Yes	No	No	No	Yes	No	No	No	No	No	No	No	No	No	Yes	No	No	No	No	No	593690	581634	40186
Neg-group	Neg5-Swab	90	Female	12.5846	6.74536	Negative	Yes	Yes	No	No	Yes	No	No	-	Yes	Yes	No	No	No	No	No	No	No	No	No	No	No	No	No	No	No	Yes	No	Yes	No	No	No	403876	388440	23400
Neg-group	Neg6-Swab	64	Male	737.769	0.1	Negative	Yes	No	No	No	No	No	No	-	Yes	Yes	No	No	No	Yes	Yes	Yes	No	No	Yes	No	No	No	No	No	No	No	No	No	No	No	No	201409	182024	24500
Neg-group	Neg7-Swab	72	Female	144.722	8.4317	Negative	Yes	Yes	Yes	Yes	No	No	Yes	-	Yes	No	No	Yes	No	No	No	No	No	Yes	Yes	No	No	Yes	No	No	No	No	No	No	No	No	No	248381	192564	11040
Neg-group	Neg8-Swab	94	Female	23.596	1.68634	Negative	Yes	No	No	No	No	No	Yes	-	No	No	No	No	No	No	No	No	No	No	No	No	No	No	No	No	No	No	No	No	No	No	No	332693	301599	59470
Neg-group	Neg9-Swab	82	Female	20.4499	1.68634	Negative	Yes	No	No	No	No	No	No	-	Yes	No	No	Yes	No	Yes	Yes	No	Yes	No	No	No	No	No	No	Yes	Yes	No	No	No	No	No	No	224267	186393	17630
Neg-group	Neg10-Swab	74	Female	72.3612	25.2951	Negative	Yes	No	No	Yes	No	No	No	-	No	No	No	No	No	Yes	Yes	No	No	Yes	Yes	No	Yes	No	No	No	No	No	No	No	No	Yes	No	477321	421378	10620
Neg-group	Neg11-Swab	70	Female	14.1576	1.68634	Negative	No	Yes	No	No	No	No	No	-	Yes	No	No	No	No	No	No	No	No	No	No	No	No	No	No	No	No	No	No	No	No	No	No	320312	306168	119180
Neg-group	Neg12-Swab	89	Male	415.29	8.4317	Negative	Yes	Yes	No	No	No	No	No	-	Yes	Yes	No	No	Yes	Yes	No	Yes	No	No	Yes	Yes	No	No	No	Yes	No	No	No	No	No	No	Yes	360677	354273	119020
Neg-group	Neg13-Swab	74	Male	133.711	11.8044	Negative	Yes	No	No	No	No	No	No	-	Yes	No	Yes	Yes	No	No	Yes	No	No	No	Yes	No	No	No	No	No	No	No	No	No	No	No	No	392834	372629	69960
Neg-group	Neg14-Swab	82	Female	4.71921	0.1	Negative	Yes	No	No	No	No	No	No	-	Yes	No	No	No	Yes	No	Yes	No	No	Yes	No	No	No	Yes	No	No	Yes	No	Yes	No	No	No	No	466231	435301	34900
Neg-group	Neg15-Swab	82	Male	22.023	0.1	Negative	Yes	No	No	No	No	No	No	-	Yes	Yes	No	Yes	No	No	Yes	No	No	Yes	No	No	No	No	No	No	Yes	No	No	No	No	No	No	293007	283116	10470
Neg-group	Neg16-Swab	73	Female	4.71921	3.37268	Negative	Yes	No	No	No	No	No	No	-	Yes	No	Yes	Yes	No	Yes	Yes	No	No	Yes	No	No	No	No	No	No	No	No	No	No	No	No	Yes	246364	226975	7090
Neg-group	Neg17-Swab	73	Male	53.4843	0.1	Negative	Yes	No	No	Yes	No	No	Yes	0	Yes	No	No	No	No	No	No	No	No	No	No	No	No	Yes	No	No	No	No	No	No	No	No	No	299221	289114	53270
Neg-group	Neg18-Swab	92	Male	26.7422	6.74536	Negative	Yes	No	No	Yes	No	No	No	-	Yes	Yes	No	No	No	Yes	No	Yes	Yes	No	No	No	No	No	No	No	No	No	No	No	No	No	No	396229	386943	72360
Neg-group	Neg19-Swab	74	Female	6.29228	0.1	Negative	Yes	No	No	No	No	No	No	-	Yes	No	No	Yes	No	No	Yes	No	No	No	Yes	No	No	No	No	No	No	No	No	No	No	No	Yes	318232	306402	40186
