# Supplementary material for: Disentangling the interactions between nasopharyngeal and gut microbiome and their involvement in the modulation of COVID-19 infection
Source: Microbiol Spectr. 2023 Sep 20;11(5):e02194-23. doi: 10.1128/spectrum.02194-23 (PMC10581039; doi:10.1128/spectrum.02194-23)
Supplement: Table S2 — Spearman's correlation and MaAslin2 analyses based on the values of IL-6 and IL-10, the predicted species composition, the disease severity, and the species richness value of each sample. Only significant results were reported. [file spectrum.02194-23-s0003.xlsx]

## Sheet: Table S2
Table S2. Spearman's correlation and MaAslin2 analyses based on the values of IL-6 and IL-10, the predicted species composition, the disease severity, and the species richness value of each sample. Only significant results were reported.
Spearman's correlation analysis					MaAslin2 analysis
	Species	cor	Adjusted p-value			Species	coef	Adjusted p-value
Number of species	Actinomyces unknown_species	0.534566	0.00675954		Severity of disease	Faecalibacterium prausnitzii	-0.848291	0.0462241
	Schaalia unknown_species	0.532837	0.00707678			Enterocloster bolteae	-0.834122	0.0342622
	Enterocloster bolteae	0.524344	0.00848017			Faecalibacterium unknown_species	-0.67137	0.00254459
	Streptococcus unknown_species	0.515883	0.0101757			Bacteroides xylanisolvens	-0.547802	0.04893
	Phocaeicola vulgatus	0.50176	0.0145175			Barnesiella intestinihominis	-0.532458	0.0416487
	Bacteroides xylanisolvens	0.49965	0.0149505			Phocaeicola dorei	-0.457815	0.00254459
	Faecalibacterium unknown_species	0.495488	0.0165883			Eisenbergiella tayi	-0.219495	0.04893
	Bacillus mycoides	0.49413	0.0171056			Actinomyces unknown_species	0.34688	0.0462241
	Barnesiella intestinihominis	0.49324	0.0172381			Streptococcus unknown_species	0.861476	0.0416487
	Faecalibacterium prausnitzii	0.49245	0.0172381
	Phocaeicola massiliensis	0.491696	0.0175441
	Veillonella parvula	0.491251	0.0177131
	Phocaeicola dorei	0.463498	0.0317162
	Veillonella unknown_species	0.459089	0.0349939
	Staphylococcus epidermidis	0.453464	0.0395488
	Streptococcus parasanguinis	0.448378	0.0441345
	Prevotella unknown_species	0.443899	0.0471899
Severity of disease	Streptococcus unknown_species	0.549007	0.00451394
	Actinomyces unknown_species	0.501264	0.0146609
	Schaalia unknown_species	0.501264	0.0146609
	Pseudomonas aeruginosa	-0.47223	0.0272872
	Enterocloster bolteae	-0.457784	0.0359993
	Prevotella melaninogenica	0.451322	0.0414044
	Streptococcus parasanguinis	0.451322	0.0414044
Abiotrophia defectiva	Peptostreptococcus stomatis	0.5	0.0148382
	Prevotella oris	0.5	0.0148382
	Capnocytophaga unknown_species	0.471512	0.0272872
	Rothia unknown_species	0.471512	0.0272872
	Streptococcus sanguinis	0.471512	0.0272872
	Veillonella dispar	0.471512	0.0272872
	Gemella unknown_species	0.444485	0.0466492
	Streptococcus timonensis	0.677864	5.46082e-05
	Morococcus cerebrosus	0.677864	5.46082e-05
	Neisseria subflava	0.677864	5.46082e-05
	Neisseria unknown_species	0.677864	5.46082e-05
	Prevotella veroralis	0.716599	9.92934e-06
	Streptococcus anginosus	0.716599	9.92934e-06
	Abiotrophia unknown_species	0.716599	9.92934e-06
	Alloprevotella rava	0.716599	9.92934e-06
	Alloprevotella unknown_species	0.716599	9.92934e-06
	Lancefieldella parvula	0.716599	9.92934e-06
	Leptotrichia unknown_species	0.716599	9.92934e-06
	Leptotrichia wadei	0.716599	9.92934e-06
Alistipes putredinis	Stenotrophomonas maltophilia	0.998999	0
	Ruminococcus unknown_species	0.656828	0.000131133
	Ruminococcus lactaris	0.593023	0.00126826
	Enterococcus faecalis	0.593023	0.00126826
	Paracoccus salipaludis	0.528912	0.00754467
	Ruminococcus bicirculans	0.805186	4.31743e-08
	Enterocloster unknown_species	0.675838	5.92273e-05
	Phocaeicola plebeius	0.675838	5.92273e-05
	Phocaeicola unknown_species	0.675838	5.92273e-05
	Bacteroides intestinalis	0.827552	6.38012e-09
	Flavonifractor plautii	0.827552	6.38012e-09
	Flavonifractor unknown_species	0.827552	6.38012e-09
	Parabacteroides distasonis	0.827552	6.38012e-09
Phocaeicola vulgatus	Bacteroides unknown_species	0.579888	0.00194682
	Bacteroides intestinalis	0.572355	0.00244273
	Flavonifractor plautii	0.572355	0.00244273
	Flavonifractor unknown_species	0.572355	0.00244273
	Parabacteroides distasonis	0.572355	0.00244273
	Alistipes dispar	0.556886	0.00362555
	Ruminococcus bicirculans	0.541417	0.005566
	Escherichia coli	0.512078	0.0112169
	Faecalibacterium unknown_species	0.921449	1.28559e-14
	Alistipes onderdonkii	0.78786	1.63731e-07
	Eisenbergiella tayi	0.78786	1.63731e-07
	Barnesiella intestinihominis	0.91992	2.55108e-14
	Enterocloster unknown_species	0.691624	3.38886e-05
	Phocaeicola plebeius	0.691624	3.38886e-05
	Phocaeicola unknown_species	0.691624	3.38886e-05
	Phocaeicola dorei	0.735885	4.77989e-06
	Alistipes putredinis	0.679169	5.46082e-05
	Stenotrophomonas maltophilia	0.677785	5.47387e-05
	Bacteroides uniformis	0.848508	8.44336e-10
	Ruminococcus unknown_species	0.665329	9.25858e-05
Porphyromonas unknown_species	Streptococcus cristatus	0.998999	0
	Streptococcus salivarius	0.636818	0.000289423
	Streptococcus pseudopneumoniae	0.634817	0.000309883
	Streptococcus timonensis	0.593023	0.00126826
	Morococcus cerebrosus	0.593023	0.00126826
	Neisseria subflava	0.593023	0.00126826
	Neisseria unknown_species	0.593023	0.00126826
	Prevotella amnii	0.560967	0.00325402
	Streptococcus australis	0.560967	0.00325402
	Streptococcus constellatus	0.560967	0.00325402
	Streptococcus rubneri	0.560967	0.00325402
	Eubacterium unknown_species	0.560967	0.00325402
	Gemella sanguinis	0.560967	0.00325402
	Streptococcus chosunense	0.528912	0.00754467
	Streptococcus pneumoniae	0.528912	0.00754467
	Haemophilus parainfluenzae	0.528912	0.00754467
	Megasphaera unknown_species	0.528912	0.00754467
	Schaalia odontolytica	0.780402	2.76155e-07
	Streptococcus sanguinis	0.827552	6.38012e-09
	Gemella unknown_species	0.826343	7.0155e-09
Prevotella amnii	Streptococcus australis	1	0
	Streptococcus constellatus	1	0
	Streptococcus rubneri	1	0
Prevotella bivia	Rhodospirillum unknown_species	1	0
	Roseburia hominis	1	0
Prevotella copri	Saccharopolyspora unknown_species	1	0
Prevotella histicola	Veillonella infantium	1	0
	Prevotella pallens	1	0
	Mogibacterium diversum	0.51907	0.00946268
	Peptostreptococcus unknown_species	0.517753	0.00976257
	Prevotella salivae	0.516874	0.00992935
	Veillonella rogosae	0.515557	0.0102344
	Prevotella nanceiensis	0.492446	0.0172381
	Prevotella scopos	0.492446	0.0172381
	Prevotella shahii	0.492446	0.0172381
	Alloscardovia omnicolens	0.492446	0.0172381
	Oribacterium parvum	0.492446	0.0172381
	Oribacterium unknown_species	0.492446	0.0172381
	Prevotella veroralis	0.464307	0.0312301
	Streptococcus anginosus	0.464307	0.0312301
	Abiotrophia unknown_species	0.464307	0.0312301
	Alloprevotella rava	0.464307	0.0312301
	Alloprevotella unknown_species	0.464307	0.0312301
	Lancefieldella parvula	0.464307	0.0312301
	Leptotrichia unknown_species	0.464307	0.0312301
	Leptotrichia wadei	0.464307	0.0312301
	Veillonella dispar	0.686139	4.34953e-05
	Veillonella atypica	0.82779	6.38012e-09
	Actinomyces bouchesdurhonensis	0.666504	8.87404e-05
	Prevotella jejuni	0.664382	9.57364e-05
Prevotella jejuni	Schaalia odontolytica	0.5	0.0148382
	Veillonella dispar	0.471512	0.0272872
	Veillonella tobetsuensis	0.444485	0.0466492
	Prevotella nanceiensis	0.677864	5.46082e-05
	Prevotella scopos	0.677864	5.46082e-05
	Prevotella shahii	0.677864	5.46082e-05
	Alloscardovia omnicolens	0.677864	5.46082e-05
	Oribacterium parvum	0.677864	5.46082e-05
	Oribacterium unknown_species	0.677864	5.46082e-05
	Streptococcus chosunense	0.716599	9.92934e-06
	Streptococcus pneumoniae	0.716599	9.92934e-06
	Haemophilus parainfluenzae	0.716599	9.92934e-06
	Megasphaera unknown_species	0.716599	9.92934e-06
Prevotella melaninogenica	Veillonella infantium	0.660309	0.000113626
	Prevotella histicola	0.660309	0.000113626
	Prevotella pallens	0.660309	0.000113626
	Mogibacterium unknown_species	0.640919	0.000248517
	Granulicatella unknown_species	0.631296	0.000355242
	Actinomyces bouchesdurhonensis	0.623115	0.000484024
	Prevotella jejuni	0.620228	0.000537584
	Lancefieldella unknown_species	0.615217	0.000643353
	Veillonella tobetsuensis	0.601463	0.00104033
	Schaalia odontolytica	0.584622	0.0016685
	Streptococcus parasanguinis	0.556894	0.00362555
	Peptostreptococcus unknown_species	0.5069	0.0127663
	Veillonella atypica	0.479027	0.0237034
	Prevotella nanceiensis	0.472039	0.0272872
	Prevotella scopos	0.472039	0.0272872
	Prevotella shahii	0.472039	0.0272872
	Alloscardovia omnicolens	0.472039	0.0272872
	Oribacterium parvum	0.472039	0.0272872
	Oribacterium unknown_species	0.472039	0.0272872
	Prevotella salivae	0.45832	0.0355873
	Granulicatella adiacens	0.447171	0.0452647
	Streptococcus cristatus	0.447171	0.0452647
	Veillonella rogosae	0.731481	6.09851e-06
	Mogibacterium diversum	0.766522	7.2592e-07
Prevotella nanceiensis	Prevotella scopos	1	0
	Prevotella shahii	1	0
Prevotella nigrescens	Rothia dentocariosa	1	0
	Rothia mucilaginosa	1	0
	Solobacterium unknown_species	1	0
	Stomatobaculum unknown_species	1	0
	Treponema denticola	1	0
	Treponema unknown_species	1	0
Alloprevotella rava	Prevotella veroralis	1	0
	Streptococcus anginosus	1	0
	Alloprevotella unknown_species	1	0
	Lancefieldella parvula	1	0
	Leptotrichia unknown_species	1	0
	Leptotrichia wadei	1	0
Prevotella oris	Staphylococcus lugdunensis	0.471512	0.0272872
	Veillonella dispar	0.471512	0.0272872
	Veillonella tobetsuensis	0.471512	0.0272872
	Rothia unknown_species	0.444485	0.0466492
	Prevotella nigrescens	0.677864	5.46082e-05
	Rothia dentocariosa	0.677864	5.46082e-05
	Rothia mucilaginosa	0.677864	5.46082e-05
	Solobacterium unknown_species	0.677864	5.46082e-05
	Stomatobaculum unknown_species	0.677864	5.46082e-05
	Treponema denticola	0.677864	5.46082e-05
	Treponema unknown_species	0.677864	5.46082e-05
	Actinomyces naeslundii	0.677864	5.46082e-05
	Actinomyces oris	0.677864	5.46082e-05
	Campylobacter rectus	0.677864	5.46082e-05
	Campylobacter unknown_species	0.677864	5.46082e-05
	Capnocytophaga gingivalis	0.677864	5.46082e-05
	Fusobacterium nucleatum	0.677864	5.46082e-05
	Prevotella veroralis	0.716599	9.92934e-06
	Streptococcus anginosus	0.716599	9.92934e-06
	Abiotrophia unknown_species	0.716599	9.92934e-06
	Alloprevotella rava	0.716599	9.92934e-06
	Alloprevotella unknown_species	0.716599	9.92934e-06
	Lancefieldella parvula	0.716599	9.92934e-06
	Leptotrichia unknown_species	0.716599	9.92934e-06
	Leptotrichia wadei	0.716599	9.92934e-06
Prevotella pallens	Veillonella infantium	1	0
	Mogibacterium diversum	0.51907	0.00946268
	Peptostreptococcus unknown_species	0.517753	0.00976257
	Prevotella salivae	0.516874	0.00992935
	Veillonella rogosae	0.515557	0.0102344
	Prevotella nanceiensis	0.492446	0.0172381
	Prevotella scopos	0.492446	0.0172381
	Prevotella shahii	0.492446	0.0172381
	Alloscardovia omnicolens	0.492446	0.0172381
	Oribacterium parvum	0.492446	0.0172381
	Oribacterium unknown_species	0.492446	0.0172381
	Prevotella veroralis	0.464307	0.0312301
	Streptococcus anginosus	0.464307	0.0312301
	Abiotrophia unknown_species	0.464307	0.0312301
	Alloprevotella rava	0.464307	0.0312301
	Alloprevotella unknown_species	0.464307	0.0312301
	Lancefieldella parvula	0.464307	0.0312301
	Leptotrichia unknown_species	0.464307	0.0312301
	Leptotrichia wadei	0.464307	0.0312301
	Veillonella dispar	0.686139	4.34953e-05
	Veillonella atypica	0.82779	6.38012e-09
	Actinomyces bouchesdurhonensis	0.666504	8.87404e-05
	Prevotella jejuni	0.664382	9.57364e-05
Prevotella salivae	Veillonella atypica	0.635818	0.000299836
	Veillonella rogosae	0.618809	0.000565166
	Prevotella nigrescens	0.593023	0.00126826
	Rothia dentocariosa	0.593023	0.00126826
	Rothia mucilaginosa	0.593023	0.00126826
	Solobacterium unknown_species	0.593023	0.00126826
	Stomatobaculum unknown_species	0.593023	0.00126826
	Treponema denticola	0.593023	0.00126826
	Treponema unknown_species	0.593023	0.00126826
	Actinomyces naeslundii	0.593023	0.00126826
	Actinomyces oris	0.593023	0.00126826
	Campylobacter rectus	0.593023	0.00126826
	Campylobacter unknown_species	0.593023	0.00126826
	Capnocytophaga gingivalis	0.593023	0.00126826
	Fusobacterium nucleatum	0.593023	0.00126826
	Prevotella veroralis	0.560967	0.00325402
	Streptococcus anginosus	0.560967	0.00325402
	Abiotrophia unknown_species	0.560967	0.00325402
	Alloprevotella rava	0.560967	0.00325402
	Alloprevotella unknown_species	0.560967	0.00325402
	Lancefieldella parvula	0.560967	0.00325402
	Leptotrichia unknown_species	0.560967	0.00325402
	Leptotrichia wadei	0.560967	0.00325402
	Prevotella nanceiensis	0.528912	0.00754467
	Prevotella scopos	0.528912	0.00754467
	Prevotella shahii	0.528912	0.00754467
	Alloscardovia omnicolens	0.528912	0.00754467
	Oribacterium parvum	0.528912	0.00754467
	Oribacterium unknown_species	0.528912	0.00754467
	Veillonella dispar	0.780402	2.76155e-07
	Veillonella tobetsuensis	0.805186	4.31743e-08
	Capnocytophaga unknown_species	0.827552	6.38012e-09
	Prevotella oris	0.826343	7.0155e-09
Prevotella scopos	Prevotella shahii	1	0
Prevotella unknown_species	Prevotella melaninogenica	0.636378	0.000294221
	Streptococcus parasanguinis	0.609407	0.000789283
	Veillonella infantium	0.597207	0.0012003
	Prevotella histicola	0.597207	0.0012003
	Prevotella pallens	0.597207	0.0012003
	Lancefieldella unknown_species	0.584642	0.0016685
	Streptococcus unknown_species	0.576376	0.00216743
	Veillonella unknown_species	0.564681	0.00309937
	Peptostreptococcus unknown_species	0.53659	0.00638428
	Prevotella salivae	0.52549	0.00824109
	Veillonella parvula	0.516261	0.0100876
	Streptococcus infantis	0.511049	0.0115196
	Veillonella atypica	0.507964	0.0124515
	Granulicatella unknown_species	0.507202	0.0126843
	Mogibacterium diversum	0.474665	0.0262069
	Streptococcus salivarius	0.462397	0.0324885
	Veillonella rogosae	0.457723	0.0360266
	Veillonella dispar	0.455685	0.0376989
	Schaalia unknown_species	0.680888	5.46082e-05
	Actinomyces unknown_species	0.676584	5.75811e-05
Prevotella veroralis	Streptococcus anginosus	1	0
Pseudomonas aeruginosa	Pseudomonas unknown_species	0.95675	0
	Prevotella unknown_species	-0.473051	0.0271197
	Streptococcus unknown_species	-0.455234	0.0380592
Alloprevotella unknown_species	Prevotella veroralis	1	0
	Streptococcus anginosus	1	0
	Lancefieldella parvula	1	0
	Leptotrichia unknown_species	1	0
	Leptotrichia wadei	1	0
Rhodospirillum unknown_species	Roseburia hominis	1	0
Rothia dentocariosa	Rothia mucilaginosa	1	0
	Solobacterium unknown_species	1	0
	Stomatobaculum unknown_species	1	0
	Treponema denticola	1	0
	Treponema unknown_species	1	0
Rothia mucilaginosa	Solobacterium unknown_species	1	0
	Stomatobaculum unknown_species	1	0
	Treponema denticola	1	0
	Treponema unknown_species	1	0
Rothia unknown_species	Streptococcus sanguinis	0.5	0.0148382
	Staphylococcus lugdunensis	0.471512	0.0272872
	Veillonella tobetsuensis	0.471512	0.0272872
	Prevotella nigrescens	0.677864	5.46082e-05
	Rothia dentocariosa	0.677864	5.46082e-05
	Rothia mucilaginosa	0.677864	5.46082e-05
	Solobacterium unknown_species	0.677864	5.46082e-05
	Stomatobaculum unknown_species	0.677864	5.46082e-05
	Treponema denticola	0.677864	5.46082e-05
	Treponema unknown_species	0.677864	5.46082e-05
	Actinomyces naeslundii	0.677864	5.46082e-05
	Actinomyces oris	0.677864	5.46082e-05
	Campylobacter rectus	0.677864	5.46082e-05
	Campylobacter unknown_species	0.677864	5.46082e-05
	Capnocytophaga gingivalis	0.677864	5.46082e-05
	Fusobacterium nucleatum	0.677864	5.46082e-05
	Streptococcus timonensis	0.716599	9.92934e-06
	Morococcus cerebrosus	0.716599	9.92934e-06
	Neisseria subflava	0.716599	9.92934e-06
	Neisseria unknown_species	0.716599	9.92934e-06
Ruminococcus bicirculans	Paracoccus salipaludis	0.677864	5.46082e-05
	Ruminococcus lactaris	0.716599	9.92934e-06
	Enterococcus faecalis	0.716599	9.92934e-06
Ruminococcus unknown_species	Ruminococcus lactaris	0.593023	0.00126826
	Enterococcus faecalis	0.593023	0.00126826
	Paracoccus salipaludis	0.560967	0.00325402
	Escherichia unknown_species	0.528912	0.00754467
	Alistipes dispar	0.805186	4.31743e-08
	Stenotrophomonas maltophilia	0.675838	5.92273e-05
	Ruminococcus bicirculans	0.827552	6.38012e-09
Alloscardovia omnicolens	Prevotella nanceiensis	1	0
	Prevotella scopos	1	0
	Prevotella shahii	1	0
	Oribacterium parvum	1	0
	Oribacterium unknown_species	1	0
Schaalia odontolytica	Streptococcus sanguinis	0.444485	0.0466492
	Prevotella amnii	0.677864	5.46082e-05
	Streptococcus australis	0.677864	5.46082e-05
	Streptococcus constellatus	0.677864	5.46082e-05
	Streptococcus rubneri	0.677864	5.46082e-05
	Eubacterium unknown_species	0.677864	5.46082e-05
	Gemella sanguinis	0.677864	5.46082e-05
	Streptococcus chosunense	0.716599	9.92934e-06
	Streptococcus pneumoniae	0.716599	9.92934e-06
	Haemophilus parainfluenzae	0.716599	9.92934e-06
	Megasphaera unknown_species	0.716599	9.92934e-06
Schaalia unknown_species	Streptococcus parasanguinis	0.923201	0
	Prevotella salivae	0.635006	0.000308966
	Schaalia odontolytica	0.608788	0.000805459
	Mogibacterium unknown_species	0.591419	0.00133603
	Streptococcus mitis	0.588662	0.00146329
	Streptococcus oralis	0.588015	0.00149425
	Prevotella jejuni	0.575832	0.00220186
	Actinomyces bouchesdurhonensis	0.574942	0.0022643
	Peptostreptococcus stomatis	0.574051	0.00232797
	Veillonella parvula	0.573989	0.00232852
	Gemella unknown_species	0.560245	0.00332173
	Veillonella unknown_species	0.55987	0.00335754
	Streptococcus sanguinis	0.556682	0.00364186
	Veillonella infantium	0.552103	0.00413473
	Prevotella histicola	0.552103	0.00413473
	Prevotella pallens	0.552103	0.00413473
	Streptococcus gordonii	0.551456	0.00421248
	Veillonella dispar	0.541986	0.00549758
	Abiotrophia defectiva	0.50814	0.0124035
	Veillonella tobetsuensis	0.506358	0.0129295
	Prevotella oris	0.491662	0.0175441
	Capnocytophaga unknown_species	0.48988	0.0182538
	Rothia unknown_species	0.474293	0.0264034
	Peptostreptococcus unknown_species	0.709453	1.4367e-05
	Granulicatella adiacens	0.707979	1.54259e-05
	Streptococcus cristatus	0.707979	1.54259e-05
	Porphyromonas unknown_species	0.70503	1.77885e-05
	Streptococcus infantis	0.810765	2.80054e-08
	Prevotella melaninogenica	0.693794	3.07335e-05
	Veillonella atypica	0.6925	3.27102e-05
	Lancefieldella unknown_species	0.834707	3.4716e-09
	Mogibacterium diversum	0.734514	5.14574e-06
	Streptococcus salivarius	0.677021	5.65002e-05
	Granulicatella unknown_species	0.82403	8.67421e-09
	Veillonella rogosae	0.665964	9.02332e-05
Solobacterium unknown_species	Stomatobaculum unknown_species	1	0
	Treponema denticola	1	0
	Treponema unknown_species	1	0
Staphylococcus aureus	Moraxella osloensis	0.446523	0.045312
Staphylococcus epidermidis	Cutibacterium granulosum	0.473415	0.0269127
Staphylococcus lugdunensis	Veillonella tobetsuensis	0.5	0.0148382
	Prevotella nigrescens	0.716599	9.92934e-06
	Rothia dentocariosa	0.716599	9.92934e-06
	Rothia mucilaginosa	0.716599	9.92934e-06
	Solobacterium unknown_species	0.716599	9.92934e-06
	Stomatobaculum unknown_species	0.716599	9.92934e-06
	Treponema denticola	0.716599	9.92934e-06
	Treponema unknown_species	0.716599	9.92934e-06
	Actinomyces naeslundii	0.716599	9.92934e-06
	Actinomyces oris	0.716599	9.92934e-06
	Campylobacter rectus	0.716599	9.92934e-06
	Campylobacter unknown_species	0.716599	9.92934e-06
	Capnocytophaga gingivalis	0.716599	9.92934e-06
	Fusobacterium nucleatum	0.716599	9.92934e-06
Staphylococcus pseudintermedius	Varibaculum unknown_species	1	0
Staphylococcus unknown_species	Escherichia unknown_species	0.716599	9.92934e-06
Stenotrophomonas maltophilia	Ruminococcus lactaris	0.593023	0.00126826
	Enterococcus faecalis	0.593023	0.00126826
	Paracoccus salipaludis	0.560967	0.00325402
	Bacteroides intestinalis	0.805186	4.31743e-08
	Flavonifractor plautii	0.805186	4.31743e-08
	Flavonifractor unknown_species	0.805186	4.31743e-08
	Parabacteroides distasonis	0.805186	4.31743e-08
	Ruminococcus bicirculans	0.827552	6.38012e-09
Anaerococcus octavius	Anaerococcus unknown_species	1	0
	Dialister invisus	0.5	0.0148382
	Corynebacterium kefirresidentii	0.444485	0.0466492
	Corynebacterium macginleyi	0.444485	0.0466492
	Peptoniphilus unknown_species	0.716599	9.92934e-06
	Prevotella bivia	0.716599	9.92934e-06
	Rhodospirillum unknown_species	0.716599	9.92934e-06
	Roseburia hominis	0.716599	9.92934e-06
	Anaerococcus provencensis	0.716599	9.92934e-06
	Finegoldia magna	0.716599	9.92934e-06
	Gemmiger formicilis	0.716599	9.92934e-06
	Klebsiella oxytoca	0.716599	9.92934e-06
	Lachnospira eligens	0.716599	9.92934e-06
	Peptoniphilus lacydonensis	0.716599	9.92934e-06
	Peptoniphilus rhinitidis	0.716599	9.92934e-06
Stomatobaculum unknown_species	Treponema denticola	1	0
	Treponema unknown_species	1	0
Streptococcus australis	Streptococcus constellatus	1	0
	Streptococcus rubneri	1	0
Streptococcus chosunense	Streptococcus pneumoniae	1	0
Streptococcus constellatus	Streptococcus rubneri	1	0
Streptococcus cristatus	Streptococcus salivarius	0.635818	0.000299836
	Streptococcus pseudopneumoniae	0.616808	0.000607734
	Prevotella amnii	0.593023	0.00126826
	Streptococcus australis	0.593023	0.00126826
	Streptococcus constellatus	0.593023	0.00126826
	Streptococcus rubneri	0.593023	0.00126826
	Eubacterium unknown_species	0.593023	0.00126826
	Gemella sanguinis	0.593023	0.00126826
	Streptococcus timonensis	0.560967	0.00325402
	Morococcus cerebrosus	0.560967	0.00325402
	Neisseria subflava	0.560967	0.00325402
	Neisseria unknown_species	0.560967	0.00325402
	Streptococcus chosunense	0.528912	0.00754467
	Streptococcus pneumoniae	0.528912	0.00754467
	Haemophilus parainfluenzae	0.528912	0.00754467
	Megasphaera unknown_species	0.528912	0.00754467
	Schaalia odontolytica	0.802768	5.1934e-08
	Gemella unknown_species	0.827552	6.38012e-09
	Streptococcus sanguinis	0.826343	7.0155e-09
Streptococcus gordonii	Peptostreptococcus stomatis	0.644747	0.000214042
	Porphyromonas unknown_species	0.568694	0.00274087
	Granulicatella adiacens	0.566937	0.00288952
	Streptococcus cristatus	0.566937	0.00288952
	Streptococcus timonensis	0.520586	0.00914232
	Morococcus cerebrosus	0.520586	0.00914232
	Neisseria subflava	0.520586	0.00914232
	Neisseria unknown_species	0.520586	0.00914232
	Peptostreptococcus unknown_species	0.501504	0.014592
	Moraxella osloensis	0.492446	0.0172381
	Streptococcus oralis	0.484965	0.0205847
	Prevotella amnii	0.464307	0.0312301
	Streptococcus australis	0.464307	0.0312301
	Streptococcus constellatus	0.464307	0.0312301
	Streptococcus rubneri	0.464307	0.0312301
	Eubacterium unknown_species	0.464307	0.0312301
	Gemella sanguinis	0.464307	0.0312301
	Streptococcus sanguinis	0.706834	1.62737e-05
	Streptococcus salivarius	0.841842	1.70736e-09
	Gemella unknown_species	0.704712	1.80278e-05
	Abiotrophia defectiva	0.684016	4.7783e-05
	Streptococcus infantis	0.721087	9.92934e-06
Streptococcus infantis	Streptococcus pseudopneumoniae	0.548932	0.00452021
	Streptococcus timonensis	0.520586	0.00914232
	Morococcus cerebrosus	0.520586	0.00914232
	Neisseria subflava	0.520586	0.00914232
	Neisseria unknown_species	0.520586	0.00914232
	Peptostreptococcus unknown_species	0.51907	0.00946268
	Mogibacterium diversum	0.517753	0.00976257
	Prevotella amnii	0.492446	0.0172381
	Streptococcus australis	0.492446	0.0172381
	Streptococcus constellatus	0.492446	0.0172381
	Streptococcus rubneri	0.492446	0.0172381
	Eubacterium unknown_species	0.492446	0.0172381
	Gemella sanguinis	0.492446	0.0172381
	Veillonella atypica	0.484378	0.0208548
	Streptococcus chosunense	0.464307	0.0312301
	Streptococcus pneumoniae	0.464307	0.0312301
	Haemophilus parainfluenzae	0.464307	0.0312301
	Megasphaera unknown_species	0.464307	0.0312301
	Streptococcus oralis	0.749614	2.12081e-06
	Porphyromonas unknown_species	0.877852	2.42222e-11
	Streptococcus mitis	0.74653	2.55857e-06
	Granulicatella adiacens	0.876974	2.69624e-11
	Streptococcus cristatus	0.876974	2.69624e-11
	Streptococcus salivarius	0.857652	3.01911e-10
	Schaalia odontolytica	0.685077	4.5695e-05
	Abiotrophia defectiva	0.684016	4.7783e-05
	Streptococcus sanguinis	0.726468	7.90956e-06
	Gemella unknown_species	0.725407	8.34289e-06
	Peptostreptococcus stomatis	0.664382	9.57364e-05
Streptococcus mitis	Streptococcus oralis	0.994603	0
	Streptococcus chosunense	0.520586	0.00914232
	Streptococcus pneumoniae	0.520586	0.00914232
	Haemophilus parainfluenzae	0.520586	0.00914232
	Megasphaera unknown_species	0.520586	0.00914232
	Mogibacterium diversum	0.515996	0.0101522
	Streptococcus salivarius	0.501944	0.0144596
	Streptococcus timonensis	0.492446	0.0172381
	Morococcus cerebrosus	0.492446	0.0172381
	Neisseria subflava	0.492446	0.0172381
	Neisseria unknown_species	0.492446	0.0172381
	Streptococcus pseudopneumoniae	0.876974	2.69624e-11
	Porphyromonas unknown_species	0.85853	2.73983e-10
	Granulicatella adiacens	0.856773	3.3248e-10
	Streptococcus cristatus	0.856773	3.3248e-10
	Schaalia odontolytica	0.6872	4.16415e-05
	Streptococcus sanguinis	0.666504	8.87404e-05
	Gemella unknown_species	0.664382	9.57364e-05
Streptococcus oralis	Streptococcus salivarius	0.55025	0.00435672
	Streptococcus timonensis	0.520586	0.00914232
	Morococcus cerebrosus	0.520586	0.00914232
	Neisseria subflava	0.520586	0.00914232
	Neisseria unknown_species	0.520586	0.00914232
	Mogibacterium diversum	0.501944	0.0144596
	Prevotella amnii	0.492446	0.0172381
	Streptococcus australis	0.492446	0.0172381
	Streptococcus constellatus	0.492446	0.0172381
	Streptococcus rubneri	0.492446	0.0172381
	Eubacterium unknown_species	0.492446	0.0172381
	Gemella sanguinis	0.492446	0.0172381
	Porphyromonas unknown_species	0.862043	1.83314e-10
	Granulicatella adiacens	0.861165	2.0185e-10
	Streptococcus cristatus	0.861165	2.0185e-10
	Streptococcus pseudopneumoniae	0.840086	2.03805e-09
	Streptococcus sanguinis	0.726468	7.90956e-06
	Gemella unknown_species	0.725407	8.34289e-06
	Schaalia odontolytica	0.664382	9.57364e-05
Anaerococcus provencensis	Peptoniphilus unknown_species	1	0
	Prevotella bivia	1	0
	Rhodospirillum unknown_species	1	0
	Roseburia hominis	1	0
	Finegoldia magna	1	0
	Gemmiger formicilis	1	0
	Klebsiella oxytoca	1	0
	Lachnospira eligens	1	0
	Peptoniphilus lacydonensis	1	0
	Peptoniphilus rhinitidis	1	0
Streptococcus parasanguinis	Schaalia odontolytica	0.657759	0.000126586
	Gemella unknown_species	0.640919	0.000248517
	Streptococcus sanguinis	0.638994	0.00026707
	Streptococcus gordonii	0.631296	0.000355242
	Peptostreptococcus stomatis	0.620228	0.000537584
	Mogibacterium unknown_species	0.601463	0.00104033
	Prevotella jejuni	0.586546	0.00156869
	Abiotrophia defectiva	0.584622	0.0016685
	Actinomyces bouchesdurhonensis	0.583659	0.00171966
	Veillonella infantium	0.576416	0.00216668
	Prevotella histicola	0.576416	0.00216668
	Prevotella pallens	0.576416	0.00216668
	Veillonella dispar	0.548053	0.00463631
	Streptococcus pseudopneumoniae	0.477434	0.0245788
	Prevotella amnii	0.472039	0.0272872
	Streptococcus australis	0.472039	0.0272872
	Streptococcus constellatus	0.472039	0.0272872
	Streptococcus rubneri	0.472039	0.0272872
	Eubacterium unknown_species	0.472039	0.0272872
	Gemella sanguinis	0.472039	0.0272872
	Veillonella rogosae	0.448764	0.0437889
	Streptococcus chosunense	0.446523	0.045312
	Streptococcus pneumoniae	0.446523	0.045312
	Haemophilus parainfluenzae	0.446523	0.045312
	Megasphaera unknown_species	0.446523	0.045312
	Veillonella atypica	0.71635	1.00482e-05
	Porphyromonas unknown_species	0.793599	1.06525e-07
	Lancefieldella unknown_species	0.877383	2.57512e-11
	Granulicatella unknown_species	0.891714	3.30249e-12
	Streptococcus infantis	0.904648	3.75332e-13
	Peptostreptococcus unknown_species	0.736259	4.69695e-06
	Streptococcus oralis	0.670446	7.51907e-05
	Streptococcus mitis	0.669747	7.75043e-05
	Granulicatella adiacens	0.795192	9.42227e-08
	Streptococcus cristatus	0.795192	9.42227e-08
	Mogibacterium diversum	0.761744	9.91632e-07
	Streptococcus salivarius	0.761744	9.91632e-07
Streptococcus pseudopneumoniae	Streptococcus chosunense	0.593023	0.00126826
	Streptococcus pneumoniae	0.593023	0.00126826
	Haemophilus parainfluenzae	0.593023	0.00126826
	Megasphaera unknown_species	0.593023	0.00126826
	Streptococcus timonensis	0.528912	0.00754467
	Morococcus cerebrosus	0.528912	0.00754467
	Neisseria subflava	0.528912	0.00754467
	Neisseria unknown_species	0.528912	0.00754467
Streptococcus salivarius	Prevotella veroralis	0.593023	0.00126826
	Streptococcus anginosus	0.593023	0.00126826
	Abiotrophia unknown_species	0.593023	0.00126826
	Alloprevotella rava	0.593023	0.00126826
	Alloprevotella unknown_species	0.593023	0.00126826
	Lancefieldella parvula	0.593023	0.00126826
	Leptotrichia unknown_species	0.593023	0.00126826
	Leptotrichia wadei	0.593023	0.00126826
	Streptococcus timonensis	0.560967	0.00325402
	Morococcus cerebrosus	0.560967	0.00325402
	Neisseria subflava	0.560967	0.00325402
	Neisseria unknown_species	0.560967	0.00325402
	Prevotella amnii	0.528912	0.00754467
	Streptococcus australis	0.528912	0.00754467
	Streptococcus constellatus	0.528912	0.00754467
	Streptococcus rubneri	0.528912	0.00754467
	Eubacterium unknown_species	0.528912	0.00754467
	Gemella sanguinis	0.528912	0.00754467
	Streptococcus sanguinis	0.781611	2.55914e-07
	Gemella unknown_species	0.780402	2.76155e-07
	Peptostreptococcus stomatis	0.805186	4.31743e-08
	Abiotrophia defectiva	0.827552	6.38012e-09
Streptococcus sanguinis	Prevotella amnii	0.677864	5.46082e-05
	Streptococcus australis	0.677864	5.46082e-05
	Streptococcus constellatus	0.677864	5.46082e-05
	Streptococcus rubneri	0.677864	5.46082e-05
	Eubacterium unknown_species	0.677864	5.46082e-05
	Gemella sanguinis	0.677864	5.46082e-05
	Streptococcus timonensis	0.716599	9.92934e-06
	Morococcus cerebrosus	0.716599	9.92934e-06
	Neisseria subflava	0.716599	9.92934e-06
	Neisseria unknown_species	0.716599	9.92934e-06
Streptococcus unknown_species	Streptococcus salivarius	0.623811	0.000472406
	Mogibacterium diversum	0.607204	0.00085109
	Veillonella atypica	0.594056	0.00126826
	Veillonella rogosae	0.589213	0.00143903
	Prevotella melaninogenica	0.578065	0.00206503
	Peptostreptococcus unknown_species	0.559458	0.00339332
	Schaalia odontolytica	0.541417	0.005566
	Prevotella salivae	0.533163	0.00702547
	Streptococcus sanguinis	0.525112	0.00832151
	Gemella unknown_species	0.523439	0.00868776
	Abiotrophia defectiva	0.507134	0.0126976
	Streptococcus gordonii	0.504789	0.0134505
	Prevotella jejuni	0.49501	0.016778
	Rothia unknown_species	0.494174	0.0170993
	Veillonella parvula	0.490675	0.0179452
	Actinomyces bouchesdurhonensis	0.489993	0.0182405
	Peptostreptococcus stomatis	0.476196	0.0253013
	Veillonella unknown_species	0.472832	0.027242
	Veillonella infantium	0.46409	0.0313065
	Prevotella histicola	0.46409	0.0313065
	Prevotella pallens	0.46409	0.0313065
	Prevotella oris	0.445258	0.0464965
	Capnocytophaga unknown_species	0.444422	0.0466848
	Mogibacterium unknown_species	0.443586	0.0473963
	Lancefieldella unknown_species	0.706765	1.63066e-05
	Streptococcus mitis	0.78786	1.63731e-07
	Streptococcus oralis	0.783607	2.23614e-07
	Schaalia unknown_species	0.89392	2.3431e-12
	Streptococcus pseudopneumoniae	0.690932	3.49507e-05
	Actinomyces unknown_species	0.889842	4.34576e-12
	Granulicatella unknown_species	0.737441	4.43051e-06
	Porphyromonas unknown_species	0.676401	5.79977e-05
	Granulicatella adiacens	0.675017	6.13556e-05
	Streptococcus cristatus	0.675017	6.13556e-05
	Streptococcus parasanguinis	0.827027	6.68889e-09
	Streptococcus infantis	0.763562	8.84617e-07
Treponema denticola	Treponema unknown_species	1	0
Anaerococcus unknown_species	Dialister invisus	0.5	0.0148382
	Corynebacterium kefirresidentii	0.444485	0.0466492
	Corynebacterium macginleyi	0.444485	0.0466492
	Peptoniphilus unknown_species	0.716599	9.92934e-06
	Prevotella bivia	0.716599	9.92934e-06
	Rhodospirillum unknown_species	0.716599	9.92934e-06
	Roseburia hominis	0.716599	9.92934e-06
	Anaerococcus provencensis	0.716599	9.92934e-06
	Finegoldia magna	0.716599	9.92934e-06
	Gemmiger formicilis	0.716599	9.92934e-06
	Klebsiella oxytoca	0.716599	9.92934e-06
	Lachnospira eligens	0.716599	9.92934e-06
	Peptoniphilus lacydonensis	0.716599	9.92934e-06
	Peptoniphilus rhinitidis	0.716599	9.92934e-06
Veillonella atypica	Veillonella rogosae	0.634817	0.000309883
	Prevotella nanceiensis	0.593023	0.00126826
	Prevotella scopos	0.593023	0.00126826
	Prevotella shahii	0.593023	0.00126826
	Alloscardovia omnicolens	0.593023	0.00126826
	Oribacterium parvum	0.593023	0.00126826
	Oribacterium unknown_species	0.593023	0.00126826
	Prevotella veroralis	0.560967	0.00325402
	Streptococcus anginosus	0.560967	0.00325402
	Abiotrophia unknown_species	0.560967	0.00325402
	Alloprevotella rava	0.560967	0.00325402
	Alloprevotella unknown_species	0.560967	0.00325402
	Lancefieldella parvula	0.560967	0.00325402
	Leptotrichia unknown_species	0.560967	0.00325402
	Leptotrichia wadei	0.560967	0.00325402
	Streptococcus chosunense	0.528912	0.00754467
	Streptococcus pneumoniae	0.528912	0.00754467
	Haemophilus parainfluenzae	0.528912	0.00754467
	Megasphaera unknown_species	0.528912	0.00754467
	Actinomyces bouchesdurhonensis	0.805186	4.31743e-08
	Prevotella jejuni	0.802768	5.1934e-08
	Veillonella dispar	0.827552	6.38012e-09
Veillonella dispar	Veillonella tobetsuensis	0.471512	0.0272872
	Prevotella veroralis	0.677864	5.46082e-05
	Streptococcus anginosus	0.677864	5.46082e-05
	Abiotrophia unknown_species	0.677864	5.46082e-05
	Alloprevotella rava	0.677864	5.46082e-05
	Alloprevotella unknown_species	0.677864	5.46082e-05
	Lancefieldella parvula	0.677864	5.46082e-05
	Leptotrichia unknown_species	0.677864	5.46082e-05
	Leptotrichia wadei	0.677864	5.46082e-05
	Prevotella nanceiensis	0.716599	9.92934e-06
	Prevotella scopos	0.716599	9.92934e-06
	Prevotella shahii	0.716599	9.92934e-06
	Alloscardovia omnicolens	0.716599	9.92934e-06
	Oribacterium parvum	0.716599	9.92934e-06
	Oribacterium unknown_species	0.716599	9.92934e-06
Veillonella infantium	Mogibacterium diversum	0.51907	0.00946268
	Peptostreptococcus unknown_species	0.517753	0.00976257
	Prevotella salivae	0.516874	0.00992935
	Veillonella rogosae	0.515557	0.0102344
	Prevotella nanceiensis	0.492446	0.0172381
	Prevotella scopos	0.492446	0.0172381
	Prevotella shahii	0.492446	0.0172381
	Alloscardovia omnicolens	0.492446	0.0172381
	Oribacterium parvum	0.492446	0.0172381
	Oribacterium unknown_species	0.492446	0.0172381
	Prevotella veroralis	0.464307	0.0312301
	Streptococcus anginosus	0.464307	0.0312301
	Abiotrophia unknown_species	0.464307	0.0312301
	Alloprevotella rava	0.464307	0.0312301
	Alloprevotella unknown_species	0.464307	0.0312301
	Lancefieldella parvula	0.464307	0.0312301
	Leptotrichia unknown_species	0.464307	0.0312301
	Leptotrichia wadei	0.464307	0.0312301
	Veillonella dispar	0.686139	4.34953e-05
	Veillonella atypica	0.82779	6.38012e-09
	Actinomyces bouchesdurhonensis	0.666504	8.87404e-05
	Prevotella jejuni	0.664382	9.57364e-05
Veillonella parvula	Veillonella atypica	0.651959	0.000159441
	Veillonella rogosae	0.622476	0.000495392
	Prevotella oris	0.593201	0.00126826
	Capnocytophaga unknown_species	0.591419	0.00133603
	Veillonella dispar	0.556682	0.00364186
	Veillonella unknown_species	0.556611	0.00364658
	Lancefieldella unknown_species	0.544015	0.00522006
	Veillonella tobetsuensis	0.525508	0.00824109
	Veillonella infantium	0.517486	0.00980356
	Prevotella histicola	0.517486	0.00980356
	Prevotella pallens	0.517486	0.00980356
	Actinomyces bouchesdurhonensis	0.474293	0.0264034
	Prevotella jejuni	0.473403	0.0269127
	Prevotella salivae	0.694711	2.9595e-05
Veillonella rogosae	Streptococcus chosunense	0.593023	0.00126826
	Streptococcus pneumoniae	0.593023	0.00126826
	Haemophilus parainfluenzae	0.593023	0.00126826
	Megasphaera unknown_species	0.593023	0.00126826
	Prevotella nigrescens	0.560967	0.00325402
	Rothia dentocariosa	0.560967	0.00325402
	Rothia mucilaginosa	0.560967	0.00325402
	Solobacterium unknown_species	0.560967	0.00325402
	Stomatobaculum unknown_species	0.560967	0.00325402
	Treponema denticola	0.560967	0.00325402
	Treponema unknown_species	0.560967	0.00325402
	Actinomyces naeslundii	0.560967	0.00325402
	Actinomyces oris	0.560967	0.00325402
	Campylobacter rectus	0.560967	0.00325402
	Campylobacter unknown_species	0.560967	0.00325402
	Capnocytophaga gingivalis	0.560967	0.00325402
	Fusobacterium nucleatum	0.560967	0.00325402
	Prevotella nanceiensis	0.528912	0.00754467
	Prevotella scopos	0.528912	0.00754467
	Prevotella shahii	0.528912	0.00754467
	Alloscardovia omnicolens	0.528912	0.00754467
	Oribacterium parvum	0.528912	0.00754467
	Oribacterium unknown_species	0.528912	0.00754467
	Veillonella tobetsuensis	0.781611	2.55914e-07
	Prevotella jejuni	0.805186	4.31743e-08
	Actinomyces bouchesdurhonensis	0.802768	5.1934e-08
Veillonella tobetsuensis	Prevotella nanceiensis	0.677864	5.46082e-05
	Prevotella scopos	0.677864	5.46082e-05
	Prevotella shahii	0.677864	5.46082e-05
	Alloscardovia omnicolens	0.677864	5.46082e-05
	Oribacterium parvum	0.677864	5.46082e-05
	Oribacterium unknown_species	0.677864	5.46082e-05
	Prevotella nigrescens	0.716599	9.92934e-06
	Rothia dentocariosa	0.716599	9.92934e-06
	Rothia mucilaginosa	0.716599	9.92934e-06
	Solobacterium unknown_species	0.716599	9.92934e-06
	Stomatobaculum unknown_species	0.716599	9.92934e-06
	Treponema denticola	0.716599	9.92934e-06
	Treponema unknown_species	0.716599	9.92934e-06
	Actinomyces naeslundii	0.716599	9.92934e-06
	Actinomyces oris	0.716599	9.92934e-06
	Campylobacter rectus	0.716599	9.92934e-06
	Campylobacter unknown_species	0.716599	9.92934e-06
	Capnocytophaga gingivalis	0.716599	9.92934e-06
	Fusobacterium nucleatum	0.716599	9.92934e-06
Veillonella unknown_species	Prevotella salivae	0.648274	0.000185854
	Veillonella rogosae	0.635006	0.000308966
	Veillonella dispar	0.559354	0.00339332
	Lancefieldella unknown_species	0.550809	0.00428784
	Actinomyces bouchesdurhonensis	0.542877	0.00537902
	Prevotella jejuni	0.540205	0.00575619
	Veillonella tobetsuensis	0.522836	0.00882643
	Prevotella oris	0.491662	0.0175441
	Capnocytophaga unknown_species	0.48988	0.0182538
	Veillonella infantium	0.815942	1.784e-08
	Prevotella histicola	0.815942	1.784e-08
	Prevotella pallens	0.815942	1.784e-08
	Prevotella melaninogenica	0.687047	4.18866e-05
	Veillonella atypica	0.667438	8.57508e-05
Bacillus mycoides	Bacteroides xylanisolvens	0.99665	0
	Phocaeicola massiliensis	0.998086	0
	Phocaeicola vulgatus	0.995214	0
	Stenotrophomonas maltophilia	0.653566	0.000150019
	Alistipes putredinis	0.652182	0.000158322
	Enterocloster unknown_species	0.639726	0.000259594
	Phocaeicola plebeius	0.639726	0.000259594
	Phocaeicola unknown_species	0.639726	0.000259594
	Bacteroides unknown_species	0.574026	0.00232797
	Ruminococcus bicirculans	0.556886	0.00362555
	Alistipes dispar	0.541417	0.005566
	Bacteroides intestinalis	0.525948	0.0081565
	Flavonifractor plautii	0.525948	0.0081565
	Flavonifractor unknown_species	0.525948	0.0081565
	Parabacteroides distasonis	0.525948	0.0081565
	Escherichia coli	0.47958	0.023405
	Bacteroides uniformis	0.818214	1.46766e-08
	Phocaeicola dorei	0.706572	1.64462e-05
	Alistipes onderdonkii	0.751716	1.86609e-06
	Eisenbergiella tayi	0.751716	1.86609e-06
	Barnesiella intestinihominis	0.891116	3.60911e-12
	Faecalibacterium unknown_species	0.889587	4.49898e-12
	Ruminococcus unknown_species	0.666021	9.01142e-05
Bacteroides intestinalis	Flavonifractor plautii	1	0
	Flavonifractor unknown_species	1	0
	Parabacteroides distasonis	1	0
	Ruminococcus bicirculans	0.5	0.0148382
	Bifidobacterium unknown_species	0.444485	0.0466492
	Ruminococcus lactaris	0.716599	9.92934e-06
	Enterococcus faecalis	0.716599	9.92934e-06
Bacteroides uniformis	Ruminococcus bicirculans	0.658722	0.000121579
	Bacteroides intestinalis	0.640919	0.000248517
	Flavonifractor plautii	0.640919	0.000248517
	Flavonifractor unknown_species	0.640919	0.000248517
	Parabacteroides distasonis	0.640919	0.000248517
	Alistipes dispar	0.623115	0.000484024
	Escherichia coli	0.603681	0.000964644
	Ruminococcus lactaris	0.472039	0.0272872
	Enterococcus faecalis	0.472039	0.0272872
	Paracoccus salipaludis	0.446523	0.045312
	Ruminococcus unknown_species	0.781653	2.55914e-07
	Alistipes onderdonkii	0.904648	3.75332e-13
	Eisenbergiella tayi	0.904648	3.75332e-13
	Enterocloster unknown_species	0.766522	7.2592e-07
	Phocaeicola plebeius	0.766522	7.2592e-07
	Phocaeicola unknown_species	0.766522	7.2592e-07
	Stenotrophomonas maltophilia	0.795988	8.91585e-08
	Alistipes putredinis	0.795192	9.42227e-08
Abiotrophia unknown_species	Prevotella veroralis	1	0
	Streptococcus anginosus	1	0
	Alloprevotella rava	1	0
	Alloprevotella unknown_species	1	0
	Lancefieldella parvula	1	0
	Leptotrichia unknown_species	1	0
	Leptotrichia wadei	1	0
Bacteroides unknown_species	Enterocloster unknown_species	0.652697	0.000155098
	Phocaeicola plebeius	0.652697	0.000155098
	Phocaeicola unknown_species	0.652697	0.000155098
	Alistipes onderdonkii	0.554045	0.00392945
	Eisenbergiella tayi	0.554045	0.00392945
	Bacteroides intestinalis	0.541986	0.00549758
	Flavonifractor plautii	0.541986	0.00549758
	Flavonifractor unknown_species	0.541986	0.00549758
	Parabacteroides distasonis	0.541986	0.00549758
	Alistipes dispar	0.525508	0.00824109
	Bacteroides uniformis	0.464094	0.0313065
Bacteroides xylanisolvens	Phocaeicola massiliensis	0.996171	0
	Phocaeicola vulgatus	0.998564	0
	Ruminococcus bicirculans	0.572355	0.00244273
	Bacteroides unknown_species	0.561536	0.00325402
	Bacteroides intestinalis	0.556886	0.00362555
	Flavonifractor plautii	0.556886	0.00362555
	Flavonifractor unknown_species	0.556886	0.00362555
	Parabacteroides distasonis	0.556886	0.00362555
	Alistipes dispar	0.541417	0.005566
	Escherichia coli	0.512078	0.0112169
	Barnesiella intestinihominis	0.921449	1.28559e-14
	Alistipes onderdonkii	0.786037	1.86954e-07
	Eisenbergiella tayi	0.786037	1.86954e-07
	Faecalibacterium unknown_species	0.91992	2.55108e-14
	Stenotrophomonas maltophilia	0.691624	3.38886e-05
	Alistipes putredinis	0.690932	3.49507e-05
	Phocaeicola dorei	0.734355	5.18196e-06
	Ruminococcus unknown_species	0.679169	5.46082e-05
	Bacteroides uniformis	0.85016	7.05367e-10
	Enterocloster unknown_species	0.666021	9.01142e-05
	Phocaeicola plebeius	0.666021	9.01142e-05
	Phocaeicola unknown_species	0.666021	9.01142e-05
Barnesiella intestinihominis	Faecalibacterium unknown_species	0.998371	0
	Ruminococcus bicirculans	0.609678	0.000782387
	Bacteroides intestinalis	0.593201	0.00126826
	Flavonifractor plautii	0.593201	0.00126826
	Flavonifractor unknown_species	0.593201	0.00126826
	Parabacteroides distasonis	0.593201	0.00126826
	Alistipes dispar	0.576723	0.00215135
	Escherichia coli	0.552103	0.00413473
	Enterocloster unknown_species	0.709453	1.4367e-05
	Phocaeicola plebeius	0.709453	1.4367e-05
	Phocaeicola unknown_species	0.709453	1.4367e-05
	Alistipes onderdonkii	0.837295	2.68115e-09
	Eisenbergiella tayi	0.837295	2.68115e-09
	Stenotrophomonas maltophilia	0.736725	4.57985e-06
	Alistipes putredinis	0.735988	4.76178e-06
	Bacteroides uniformis	0.915574	5.08232e-14
	Phocaeicola dorei	0.79704	8.22113e-08
	Ruminococcus unknown_species	0.723458	9.26698e-06
Bifidobacterium longum	Cloacibacterium normanense	1	0
	Bifidobacterium unknown_species	0.5	0.0148382
	Diaphorobacter polyhydroxybutyrativorans	0.471512	0.0272872
	Thauera humireducens	0.677864	5.46082e-05
	Acinetobacter baumannii	0.677864	5.46082e-05
	Corynebacterium tuberculostearicum	0.716599	9.92934e-06
	Klebsiella pneumoniae	0.716599	9.92934e-06
Bifidobacterium unknown_species	Cloacibacterium normanense	0.5	0.0148382
	Flavonifractor plautii	0.444485	0.0466492
	Flavonifractor unknown_species	0.444485	0.0466492
	Parabacteroides distasonis	0.444485	0.0466492
	Corynebacterium tuberculostearicum	0.716599	9.92934e-06
	Klebsiella pneumoniae	0.716599	9.92934e-06
Campylobacter rectus	Prevotella nigrescens	1	0
	Rothia dentocariosa	1	0
	Rothia mucilaginosa	1	0
	Solobacterium unknown_species	1	0
	Stomatobaculum unknown_species	1	0
	Treponema denticola	1	0
	Treponema unknown_species	1	0
	Campylobacter unknown_species	1	0
	Capnocytophaga gingivalis	1	0
	Fusobacterium nucleatum	1	0
Campylobacter unknown_species	Prevotella nigrescens	1	0
	Rothia dentocariosa	1	0
	Rothia mucilaginosa	1	0
	Solobacterium unknown_species	1	0
	Stomatobaculum unknown_species	1	0
	Treponema denticola	1	0
	Treponema unknown_species	1	0
	Capnocytophaga gingivalis	1	0
	Fusobacterium nucleatum	1	0
Capnocytophaga gingivalis	Prevotella nigrescens	1	0
	Rothia dentocariosa	1	0
	Rothia mucilaginosa	1	0
	Solobacterium unknown_species	1	0
	Stomatobaculum unknown_species	1	0
	Treponema denticola	1	0
	Treponema unknown_species	1	0
	Fusobacterium nucleatum	1	0
Capnocytophaga unknown_species	Prevotella oris	0.998539	0
	Staphylococcus lugdunensis	0.5	0.0148382
	Veillonella tobetsuensis	0.5	0.0148382
	Peptostreptococcus stomatis	0.471512	0.0272872
	Rothia unknown_species	0.471512	0.0272872
	Veillonella dispar	0.444485	0.0466492
	Prevotella veroralis	0.677864	5.46082e-05
	Streptococcus anginosus	0.677864	5.46082e-05
	Abiotrophia unknown_species	0.677864	5.46082e-05
	Alloprevotella rava	0.677864	5.46082e-05
	Alloprevotella unknown_species	0.677864	5.46082e-05
	Lancefieldella parvula	0.677864	5.46082e-05
	Leptotrichia unknown_species	0.677864	5.46082e-05
	Leptotrichia wadei	0.677864	5.46082e-05
	Prevotella nigrescens	0.716599	9.92934e-06
	Rothia dentocariosa	0.716599	9.92934e-06
	Rothia mucilaginosa	0.716599	9.92934e-06
	Solobacterium unknown_species	0.716599	9.92934e-06
	Stomatobaculum unknown_species	0.716599	9.92934e-06
	Treponema denticola	0.716599	9.92934e-06
	Treponema unknown_species	0.716599	9.92934e-06
	Actinomyces naeslundii	0.716599	9.92934e-06
	Actinomyces oris	0.716599	9.92934e-06
	Campylobacter rectus	0.716599	9.92934e-06
	Campylobacter unknown_species	0.716599	9.92934e-06
	Capnocytophaga gingivalis	0.716599	9.92934e-06
	Fusobacterium nucleatum	0.716599	9.92934e-06
Cloacibacterium normanense	Diaphorobacter polyhydroxybutyrativorans	0.471512	0.0272872
	Thauera humireducens	0.677864	5.46082e-05
	Acinetobacter baumannii	0.677864	5.46082e-05
	Corynebacterium tuberculostearicum	0.716599	9.92934e-06
	Klebsiella pneumoniae	0.716599	9.92934e-06
Acinetobacter baumannii	Thauera humireducens	1	0
Corynebacterium kefirresidentii	Staphylococcus unknown_species	0.5	0.0148382
	Corynebacterium macginleyi	0.444485	0.0466492
	Escherichia unknown_species	0.716599	9.92934e-06
Corynebacterium pseudodiphtheriticum	Staphylococcus unknown_species	0.620228	0.000537584
	Lawsonella unknown_species	0.493361	0.0172381
	Thauera humireducens	0.446523	0.045312
	Acinetobacter baumannii	0.446523	0.045312
Corynebacterium tuberculostearicum	Klebsiella pneumoniae	1	0
Corynebacterium unknown_species	Cutibacterium granulosum	0.518727	0.00954402
	Dolosigranulum pigrum	0.492525	0.0172381
	Corynebacterium accolens	0.768394	6.44974e-07
Cutibacterium acnes	Streptococcus parasanguinis	-0.494178	0.0170993
	Schaalia unknown_species	-0.477901	0.0243378
	Lancefieldella unknown_species	-0.475978	0.0254162
	Actinomyces unknown_species	-0.463075	0.0320067
	Cutibacterium unknown_species	0.461211	0.0333621
Cutibacterium granulosum	Prevotella nigrescens	0.446523	0.045312
	Rothia dentocariosa	0.446523	0.045312
	Rothia mucilaginosa	0.446523	0.045312
	Solobacterium unknown_species	0.446523	0.045312
	Stomatobaculum unknown_species	0.446523	0.045312
	Treponema denticola	0.446523	0.045312
	Treponema unknown_species	0.446523	0.045312
	Actinomyces naeslundii	0.446523	0.045312
	Actinomyces oris	0.446523	0.045312
	Campylobacter rectus	0.446523	0.045312
	Campylobacter unknown_species	0.446523	0.045312
	Capnocytophaga gingivalis	0.446523	0.045312
	Fusobacterium nucleatum	0.446523	0.045312
	Lawsonella unknown_species	0.445578	0.0462011
Cutibacterium unknown_species	Cutibacterium granulosum	0.528767	0.00756927
	Dialister invisus	0.496543	0.0161617
	Lawsonella unknown_species	0.493295	0.0172381
Actinomyces bouchesdurhonensis	Prevotella jejuni	0.998539	0
	Mogibacterium unknown_species	0.5	0.0148382
	Veillonella dispar	0.5	0.0148382
	Schaalia odontolytica	0.471512	0.0272872
	Veillonella tobetsuensis	0.471512	0.0272872
	Streptococcus chosunense	0.677864	5.46082e-05
	Streptococcus pneumoniae	0.677864	5.46082e-05
	Haemophilus parainfluenzae	0.677864	5.46082e-05
	Megasphaera unknown_species	0.677864	5.46082e-05
	Prevotella nanceiensis	0.716599	9.92934e-06
	Prevotella scopos	0.716599	9.92934e-06
	Prevotella shahii	0.716599	9.92934e-06
	Alloscardovia omnicolens	0.716599	9.92934e-06
	Oribacterium parvum	0.716599	9.92934e-06
	Oribacterium unknown_species	0.716599	9.92934e-06
Dialister invisus	Paracoccus unknown_species	0.471512	0.0272872
	Diaphorobacter polyhydroxybutyrativorans	0.444485	0.0466492
	Prevotella copri	0.677864	5.46082e-05
	Saccharopolyspora unknown_species	0.677864	5.46082e-05
	Dysosmobacter welbionis	0.677864	5.46082e-05
	Lactobacillus crispatus	0.677864	5.46082e-05
	Paracoccus aeridis	0.677864	5.46082e-05
	Peptoniphilus unknown_species	0.716599	9.92934e-06
	Prevotella bivia	0.716599	9.92934e-06
	Rhodospirillum unknown_species	0.716599	9.92934e-06
	Roseburia hominis	0.716599	9.92934e-06
	Anaerococcus provencensis	0.716599	9.92934e-06
	Finegoldia magna	0.716599	9.92934e-06
	Gemmiger formicilis	0.716599	9.92934e-06
	Klebsiella oxytoca	0.716599	9.92934e-06
	Lachnospira eligens	0.716599	9.92934e-06
	Peptoniphilus lacydonensis	0.716599	9.92934e-06
	Peptoniphilus rhinitidis	0.716599	9.92934e-06
Diaphorobacter polyhydroxybutyrativorans	Paracoccus unknown_species	0.471512	0.0272872
	Prevotella copri	0.677864	5.46082e-05
	Saccharopolyspora unknown_species	0.677864	5.46082e-05
	Dysosmobacter welbionis	0.677864	5.46082e-05
	Lactobacillus crispatus	0.677864	5.46082e-05
	Paracoccus aeridis	0.677864	5.46082e-05
	Thauera humireducens	0.716599	9.92934e-06
	Acinetobacter baumannii	0.716599	9.92934e-06
Dolosigranulum pigrum	Corynebacterium pseudodiphtheriticum	0.555482	0.00376794
	Staphylococcus unknown_species	0.446094	0.0457115
	Dolosigranulum unknown_species	0.691624	3.38886e-05
Dolosigranulum unknown_species	Staphylococcus pseudintermedius	0.593023	0.00126826
	Varibaculum unknown_species	0.593023	0.00126826
	Proteus mirabilis	0.528912	0.00754467
	Moraxella catarrhalis	0.528912	0.00754467
Dysosmobacter welbionis	Prevotella copri	1	0
	Saccharopolyspora unknown_species	1	0
	Lactobacillus crispatus	1	0
	Paracoccus aeridis	1	0
Eisenbergiella tayi	Ruminococcus lactaris	0.520586	0.00914232
	Enterococcus faecalis	0.520586	0.00914232
	Escherichia unknown_species	0.464307	0.0312301
	Ruminococcus unknown_species	0.844477	1.29946e-09
	Alistipes dispar	0.706834	1.62737e-05
	Alistipes putredinis	0.862043	1.83314e-10
	Stenotrophomonas maltophilia	0.860286	2.2289e-10
	Enterocloster unknown_species	0.877852	2.42222e-11
	Phocaeicola plebeius	0.877852	2.42222e-11
	Phocaeicola unknown_species	0.877852	2.42222e-11
	Ruminococcus bicirculans	0.6872	4.16415e-05
	Escherichia coli	0.67367	6.50214e-05
	Bacteroides intestinalis	0.726468	7.90956e-06
	Flavonifractor plautii	0.726468	7.90956e-06
	Flavonifractor unknown_species	0.726468	7.90956e-06
	Parabacteroides distasonis	0.726468	7.90956e-06
Enterocloster bolteae	Enterocloster unknown_species	0.627361	0.000412648
	Phocaeicola plebeius	0.627361	0.000412648
	Phocaeicola unknown_species	0.627361	0.000412648
	Alistipes putredinis	0.616063	0.000624152
	Stenotrophomonas maltophilia	0.614807	0.000652461
	Ruminococcus unknown_species	0.603509	0.000969524
	Bacteroides intestinalis	0.519174	0.00946268
	Flavonifractor plautii	0.519174	0.00946268
	Flavonifractor unknown_species	0.519174	0.00946268
	Parabacteroides distasonis	0.519174	0.00946268
	Bacteroides unknown_species	0.508435	0.0123259
	Alistipes dispar	0.505142	0.0133372
	Ruminococcus bicirculans	0.49111	0.0177633
	Escherichia coli	0.453202	0.0397563
	Bifidobacterium unknown_species	0.445223	0.0465035
	Bacteroides uniformis	0.761174	1.02744e-06
	Alistipes onderdonkii	0.714654	1.09596e-05
	Eisenbergiella tayi	0.714654	1.09596e-05
	Faecalibacterium unknown_species	0.820108	1.24279e-08
	Barnesiella intestinihominis	0.818721	1.40585e-08
	Phocaeicola vulgatus	0.892757	2.806e-12
	Bacteroides xylanisolvens	0.891455	3.42558e-12
	Phocaeicola massiliensis	0.889284	4.69927e-12
	Bacillus mycoides	0.888416	5.35428e-12
	Phocaeicola dorei	0.828894	6.12789e-09
Enterocloster unknown_species	Phocaeicola plebeius	1	0
	Phocaeicola unknown_species	1	0
	Stenotrophomonas maltophilia	0.656828	0.000131133
	Ruminococcus unknown_species	0.638819	0.000267718
	Ruminococcus lactaris	0.593023	0.00126826
	Enterococcus faecalis	0.593023	0.00126826
	Escherichia unknown_species	0.528912	0.00754467
	Alistipes dispar	0.805186	4.31743e-08
	Bacteroides intestinalis	0.827552	6.38012e-09
	Flavonifractor plautii	0.827552	6.38012e-09
	Flavonifractor unknown_species	0.827552	6.38012e-09
	Parabacteroides distasonis	0.827552	6.38012e-09
Enterococcus faecalis	Ruminococcus lactaris	1	0
Escherichia coli	Ruminococcus unknown_species	0.516874	0.00992935
	Enterocloster unknown_species	0.500187	0.0148382
	Phocaeicola plebeius	0.500187	0.0148382
	Phocaeicola unknown_species	0.500187	0.0148382
	Escherichia unknown_species	0.492446	0.0172381
	Stenotrophomonas maltophilia	0.485256	0.0204524
	Alistipes putredinis	0.484378	0.0208548
	Paracoccus salipaludis	0.464307	0.0312301
Actinomyces naeslundii	Prevotella nigrescens	1	0
	Rothia dentocariosa	1	0
	Rothia mucilaginosa	1	0
	Solobacterium unknown_species	1	0
	Stomatobaculum unknown_species	1	0
	Treponema denticola	1	0
	Treponema unknown_species	1	0
	Actinomyces oris	1	0
	Campylobacter rectus	1	0
	Campylobacter unknown_species	1	0
	Capnocytophaga gingivalis	1	0
	Fusobacterium nucleatum	1	0
Eubacterium unknown_species	Prevotella amnii	1	0
	Streptococcus australis	1	0
	Streptococcus constellatus	1	0
	Streptococcus rubneri	1	0
	Gemella sanguinis	1	0
Faecalibacterium prausnitzii	Enterocloster bolteae	0.924765	0
	Bacteroides uniformis	0.567555	0.00283898
	Alistipes onderdonkii	0.524919	0.00835291
	Eisenbergiella tayi	0.524919	0.00835291
	Dialister invisus	0.49959	0.0149627
	Stenotrophomonas maltophilia	0.465984	0.0310336
	Alistipes putredinis	0.46538	0.0312301
	Ruminococcus unknown_species	0.455112	0.038139
	Enterocloster unknown_species	0.443636	0.0473731
	Phocaeicola plebeius	0.443636	0.0473731
	Phocaeicola unknown_species	0.443636	0.0473731
	Bacteroides xylanisolvens	0.758824	1.19685e-06
	Phocaeicola massiliensis	0.758406	1.22711e-06
	Phocaeicola vulgatus	0.75757	1.29286e-06
	Phocaeicola dorei	0.733773	5.34955e-06
	Barnesiella intestinihominis	0.678818	5.46082e-05
	Faecalibacterium unknown_species	0.677483	5.53726e-05
	Bacillus mycoides	0.762166	9.68847e-07
Faecalibacterium unknown_species	Bacteroides intestinalis	0.609678	0.000782387
	Flavonifractor plautii	0.609678	0.000782387
	Flavonifractor unknown_species	0.609678	0.000782387
	Parabacteroides distasonis	0.609678	0.000782387
	Alistipes dispar	0.593201	0.00126826
	Ruminococcus bicirculans	0.576723	0.00215135
	Escherichia coli	0.552103	0.00413473
	Ruminococcus unknown_species	0.708716	1.49114e-05
	Alistipes onderdonkii	0.839236	2.21114e-09
	Eisenbergiella tayi	0.839236	2.21114e-09
	Enterocloster unknown_species	0.736725	4.57985e-06
	Phocaeicola plebeius	0.736725	4.57985e-06
	Phocaeicola unknown_species	0.736725	4.57985e-06
	Phocaeicola dorei	0.79867	7.23332e-08
	Bacteroides uniformis	0.913813	7.59393e-14
	Alistipes putredinis	0.723458	9.26698e-06
	Stenotrophomonas maltophilia	0.721983	9.92934e-06
Finegoldia magna	Peptoniphilus unknown_species	1	0
	Prevotella bivia	1	0
	Rhodospirillum unknown_species	1	0
	Roseburia hominis	1	0
	Gemmiger formicilis	1	0
	Klebsiella oxytoca	1	0
	Lachnospira eligens	1	0
	Peptoniphilus lacydonensis	1	0
	Peptoniphilus rhinitidis	1	0
Flavonifractor plautii	Flavonifractor unknown_species	1	0
	Parabacteroides distasonis	1	0
	Ruminococcus bicirculans	0.5	0.0148382
	Ruminococcus lactaris	0.716599	9.92934e-06
	Enterococcus faecalis	0.716599	9.92934e-06
Flavonifractor unknown_species	Parabacteroides distasonis	1	0
	Ruminococcus bicirculans	0.5	0.0148382
	Ruminococcus lactaris	0.716599	9.92934e-06
	Enterococcus faecalis	0.716599	9.92934e-06
Fusobacterium nucleatum	Prevotella nigrescens	1	0
	Rothia dentocariosa	1	0
	Rothia mucilaginosa	1	0
	Solobacterium unknown_species	1	0
	Stomatobaculum unknown_species	1	0
	Treponema denticola	1	0
	Treponema unknown_species	1	0
Gemella sanguinis	Prevotella amnii	1	0
	Streptococcus australis	1	0
	Streptococcus constellatus	1	0
	Streptococcus rubneri	1	0
Gemella unknown_species	Streptococcus sanguinis	0.998539	0
	Mogibacterium unknown_species	0.471512	0.0272872
	Peptostreptococcus stomatis	0.471512	0.0272872
	Rothia unknown_species	0.471512	0.0272872
	Schaalia odontolytica	0.471512	0.0272872
	Streptococcus timonensis	0.677864	5.46082e-05
	Morococcus cerebrosus	0.677864	5.46082e-05
	Neisseria subflava	0.677864	5.46082e-05
	Neisseria unknown_species	0.677864	5.46082e-05
	Prevotella amnii	0.716599	9.92934e-06
	Streptococcus australis	0.716599	9.92934e-06
	Streptococcus constellatus	0.716599	9.92934e-06
	Streptococcus rubneri	0.716599	9.92934e-06
	Eubacterium unknown_species	0.716599	9.92934e-06
	Gemella sanguinis	0.716599	9.92934e-06
Actinomyces oris	Prevotella nigrescens	1	0
	Rothia dentocariosa	1	0
	Rothia mucilaginosa	1	0
	Solobacterium unknown_species	1	0
	Stomatobaculum unknown_species	1	0
	Treponema denticola	1	0
	Treponema unknown_species	1	0
	Campylobacter rectus	1	0
	Campylobacter unknown_species	1	0
	Capnocytophaga gingivalis	1	0
	Fusobacterium nucleatum	1	0
Gemmiger formicilis	Peptoniphilus unknown_species	1	0
	Prevotella bivia	1	0
	Rhodospirillum unknown_species	1	0
	Roseburia hominis	1	0
	Klebsiella oxytoca	1	0
	Lachnospira eligens	1	0
	Peptoniphilus lacydonensis	1	0
	Peptoniphilus rhinitidis	1	0
Granulicatella adiacens	Porphyromonas unknown_species	0.998999	0
	Streptococcus cristatus	1	0
	Streptococcus salivarius	0.635818	0.000299836
	Mogibacterium diversum	0.618809	0.000565166
	Streptococcus pseudopneumoniae	0.616808	0.000607734
	Prevotella amnii	0.593023	0.00126826
	Streptococcus australis	0.593023	0.00126826
	Streptococcus constellatus	0.593023	0.00126826
	Streptococcus rubneri	0.593023	0.00126826
	Eubacterium unknown_species	0.593023	0.00126826
	Gemella sanguinis	0.593023	0.00126826
	Streptococcus timonensis	0.560967	0.00325402
	Morococcus cerebrosus	0.560967	0.00325402
	Neisseria subflava	0.560967	0.00325402
	Neisseria unknown_species	0.560967	0.00325402
	Streptococcus chosunense	0.528912	0.00754467
	Streptococcus pneumoniae	0.528912	0.00754467
	Haemophilus parainfluenzae	0.528912	0.00754467
	Megasphaera unknown_species	0.528912	0.00754467
	Schaalia odontolytica	0.802768	5.1934e-08
	Gemella unknown_species	0.827552	6.38012e-09
	Streptococcus sanguinis	0.826343	7.0155e-09
Granulicatella unknown_species	Actinomyces bouchesdurhonensis	0.645809	0.000205608
	Prevotella jejuni	0.644747	0.000214042
	Peptostreptococcus unknown_species	0.568694	0.00274087
	Streptococcus salivarius	0.549371	0.00446895
	Prevotella amnii	0.520586	0.00914232
	Streptococcus australis	0.520586	0.00914232
	Streptococcus constellatus	0.520586	0.00914232
	Streptococcus rubneri	0.520586	0.00914232
	Eubacterium unknown_species	0.520586	0.00914232
	Gemella sanguinis	0.520586	0.00914232
	Streptococcus pseudopneumoniae	0.515557	0.0102344
	Veillonella atypica	0.501504	0.014592
	Veillonella rogosae	0.499748	0.0149237
	Streptococcus timonensis	0.492446	0.0172381
	Morococcus cerebrosus	0.492446	0.0172381
	Neisseria subflava	0.492446	0.0172381
	Neisseria unknown_species	0.492446	0.0172381
	Streptococcus gordonii	0.483423	0.021333
	Prevotella nanceiensis	0.464307	0.0312301
	Prevotella scopos	0.464307	0.0312301
	Prevotella shahii	0.464307	0.0312301
	Alloscardovia omnicolens	0.464307	0.0312301
	Oribacterium parvum	0.464307	0.0312301
	Oribacterium unknown_species	0.464307	0.0312301
	Mogibacterium diversum	0.843599	1.42251e-09
	Mogibacterium unknown_species	0.704712	1.80278e-05
	Granulicatella adiacens	0.862043	1.83314e-10
	Streptococcus cristatus	0.862043	1.83314e-10
	Porphyromonas unknown_species	0.861165	2.0185e-10
	Streptococcus infantis	0.748843	2.22062e-06
	Lancefieldella unknown_species	0.687934	4.03745e-05
	Schaalia odontolytica	0.684016	4.7783e-05
	Streptococcus oralis	0.735351	4.92134e-06
	Streptococcus mitis	0.729183	6.9458e-06
	Gemella unknown_species	0.726468	7.90956e-06
	Streptococcus sanguinis	0.725407	8.34289e-06
Haemophilus parainfluenzae	Streptococcus chosunense	1	0
	Streptococcus pneumoniae	1	0
	Megasphaera unknown_species	1	0
Klebsiella oxytoca	Peptoniphilus unknown_species	1	0
	Prevotella bivia	1	0
	Rhodospirillum unknown_species	1	0
	Roseburia hominis	1	0
	Lachnospira eligens	1	0
	Peptoniphilus lacydonensis	1	0
	Peptoniphilus rhinitidis	1	0
Lachnospira eligens	Peptoniphilus unknown_species	1	0
	Prevotella bivia	1	0
	Rhodospirillum unknown_species	1	0
	Roseburia hominis	1	0
	Peptoniphilus lacydonensis	1	0
	Peptoniphilus rhinitidis	1	0
Lactobacillus acidophilus	Moraxella osloensis	0.593023	0.00126826
Lactobacillus crispatus	Prevotella copri	1	0
	Saccharopolyspora unknown_species	1	0
	Paracoccus aeridis	1	0
Lancefieldella parvula	Prevotella veroralis	1	0
	Streptococcus anginosus	1	0
	Leptotrichia unknown_species	1	0
	Leptotrichia wadei	1	0
Actinomyces unknown_species	Schaalia unknown_species	0.990768	0
	Granulicatella adiacens	0.663016	0.000101307
	Streptococcus cristatus	0.663016	0.000101307
	Peptostreptococcus unknown_species	0.651959	0.000159441
	Actinomyces bouchesdurhonensis	0.609678	0.000782387
	Prevotella jejuni	0.608788	0.000805459
	Streptococcus salivarius	0.608471	0.000813873
	Veillonella parvula	0.601412	0.00104106
	Veillonella tobetsuensis	0.591419	0.00133603
	Veillonella unknown_species	0.588922	0.00145187
	Mogibacterium unknown_species	0.560245	0.00332173
	Streptococcus mitis	0.555986	0.00371372
	Veillonella infantium	0.553398	0.00399685
	Prevotella histicola	0.553398	0.00399685
	Prevotella pallens	0.553398	0.00399685
	Streptococcus oralis	0.550809	0.00428784
	Veillonella dispar	0.543767	0.00525373
	Schaalia odontolytica	0.542877	0.00537902
	Rothia unknown_species	0.541095	0.0056137
	Capnocytophaga unknown_species	0.50903	0.0121429
	Streptococcus sanguinis	0.50814	0.0124035
	Gemella unknown_species	0.507249	0.0126783
	Prevotella oris	0.506358	0.0129295
	Streptococcus gordonii	0.494192	0.0170993
	Abiotrophia defectiva	0.48988	0.0182538
	Peptostreptococcus stomatis	0.473403	0.0269127
	Streptococcus parasanguinis	0.883891	1.05019e-11
	Mogibacterium diversum	0.707979	1.54259e-05
	Prevotella melaninogenica	0.703768	1.88972e-05
	Streptococcus infantis	0.750912	1.9589e-06
	Lancefieldella unknown_species	0.782942	2.3433e-07
	Veillonella atypica	0.693974	3.05082e-05
	Granulicatella unknown_species	0.80753	3.68279e-08
	Veillonella rogosae	0.734514	5.14574e-06
	Prevotella salivae	0.677758	5.47387e-05
	Porphyromonas unknown_species	0.663753	9.83103e-05
Lancefieldella unknown_species	Mogibacterium unknown_species	0.644747	0.000214042
	Streptococcus salivarius	0.552445	0.00411003
	Granulicatella adiacens	0.533123	0.00702547
	Streptococcus cristatus	0.533123	0.00702547
	Prevotella veroralis	0.520586	0.00914232
	Streptococcus anginosus	0.520586	0.00914232
	Abiotrophia unknown_species	0.520586	0.00914232
	Alloprevotella rava	0.520586	0.00914232
	Alloprevotella unknown_species	0.520586	0.00914232
	Lancefieldella parvula	0.520586	0.00914232
	Leptotrichia unknown_species	0.520586	0.00914232
	Leptotrichia wadei	0.520586	0.00914232
	Veillonella rogosae	0.51907	0.00946268
	Prevotella salivae	0.518631	0.00956174
	Porphyromonas unknown_species	0.516874	0.00992935
	Streptococcus chosunense	0.492446	0.0172381
	Streptococcus pneumoniae	0.492446	0.0172381
	Haemophilus parainfluenzae	0.492446	0.0172381
	Megasphaera unknown_species	0.492446	0.0172381
	Prevotella amnii	0.464307	0.0312301
	Streptococcus australis	0.464307	0.0312301
	Streptococcus constellatus	0.464307	0.0312301
	Streptococcus rubneri	0.464307	0.0312301
	Eubacterium unknown_species	0.464307	0.0312301
	Gemella sanguinis	0.464307	0.0312301
	Streptococcus infantis	0.71569	1.0397e-05
	Peptostreptococcus stomatis	0.706834	1.62737e-05
	Peptostreptococcus unknown_species	0.840964	1.8659e-09
	Veillonella infantium	0.701426	2.11748e-05
	Prevotella histicola	0.701426	2.11748e-05
	Prevotella pallens	0.701426	2.11748e-05
	Veillonella atypica	0.857652	3.01911e-10
	Schaalia odontolytica	0.686139	4.34953e-05
	Veillonella dispar	0.684016	4.7783e-05
	Mogibacterium diversum	0.824276	8.50071e-09
	Prevotella jejuni	0.666504	8.87404e-05
	Actinomyces bouchesdurhonensis	0.664382	9.57364e-05
Lawsonella unknown_species	Peptoniphilus unknown_species	0.560967	0.00325402
	Prevotella bivia	0.560967	0.00325402
	Rhodospirillum unknown_species	0.560967	0.00325402
	Roseburia hominis	0.560967	0.00325402
	Anaerococcus provencensis	0.560967	0.00325402
	Finegoldia magna	0.560967	0.00325402
	Gemmiger formicilis	0.560967	0.00325402
	Klebsiella oxytoca	0.560967	0.00325402
	Lachnospira eligens	0.560967	0.00325402
	Peptoniphilus lacydonensis	0.560967	0.00325402
	Peptoniphilus rhinitidis	0.560967	0.00325402
Leptotrichia unknown_species	Prevotella veroralis	1	0
	Streptococcus anginosus	1	0
	Leptotrichia wadei	1	0
Leptotrichia wadei	Prevotella veroralis	1	0
	Streptococcus anginosus	1	0
Megasphaera unknown_species	Streptococcus chosunense	1	0
	Streptococcus pneumoniae	1	0
Mogibacterium diversum	Veillonella atypica	0.638819	0.000267718
	Veillonella rogosae	0.634817	0.000309883
	Streptococcus cristatus	0.618809	0.000565166
	Porphyromonas unknown_species	0.5998	0.0011008
	Prevotella nanceiensis	0.593023	0.00126826
	Prevotella scopos	0.593023	0.00126826
	Prevotella shahii	0.593023	0.00126826
	Alloscardovia omnicolens	0.593023	0.00126826
	Oribacterium parvum	0.593023	0.00126826
	Oribacterium unknown_species	0.593023	0.00126826
	Prevotella amnii	0.560967	0.00325402
	Streptococcus australis	0.560967	0.00325402
	Streptococcus constellatus	0.560967	0.00325402
	Streptococcus rubneri	0.560967	0.00325402
	Eubacterium unknown_species	0.560967	0.00325402
	Gemella sanguinis	0.560967	0.00325402
	Streptococcus chosunense	0.528912	0.00754467
	Streptococcus pneumoniae	0.528912	0.00754467
	Haemophilus parainfluenzae	0.528912	0.00754467
	Megasphaera unknown_species	0.528912	0.00754467
	Schaalia odontolytica	0.780402	2.76155e-07
	Actinomyces bouchesdurhonensis	0.805186	4.31743e-08
	Prevotella jejuni	0.802768	5.1934e-08
	Peptostreptococcus unknown_species	0.674837	6.17869e-05
	Mogibacterium unknown_species	0.827552	6.38012e-09
Mogibacterium unknown_species	Veillonella dispar	0.5	0.0148382
	Prevotella jejuni	0.471512	0.0272872
	Veillonella tobetsuensis	0.471512	0.0272872
	Peptostreptococcus stomatis	0.444485	0.0466492
	Schaalia odontolytica	0.444485	0.0466492
	Streptococcus sanguinis	0.444485	0.0466492
	Prevotella amnii	0.677864	5.46082e-05
	Streptococcus australis	0.677864	5.46082e-05
	Streptococcus constellatus	0.677864	5.46082e-05
	Streptococcus rubneri	0.677864	5.46082e-05
	Eubacterium unknown_species	0.677864	5.46082e-05
	Gemella sanguinis	0.677864	5.46082e-05
	Prevotella nanceiensis	0.716599	9.92934e-06
	Prevotella scopos	0.716599	9.92934e-06
	Prevotella shahii	0.716599	9.92934e-06
	Alloscardovia omnicolens	0.716599	9.92934e-06
	Oribacterium parvum	0.716599	9.92934e-06
	Oribacterium unknown_species	0.716599	9.92934e-06
Moraxella catarrhalis	Proteus mirabilis	1	0
Moraxella lacunata	Moraxella nonliquefaciens	0.471512	0.0272872
Moraxella nonliquefaciens	Proteus mirabilis	0.677864	5.46082e-05
	Moraxella catarrhalis	0.677864	5.46082e-05
Alistipes dispar	Bacteroides intestinalis	0.5	0.0148382
	Flavonifractor plautii	0.5	0.0148382
	Flavonifractor unknown_species	0.5	0.0148382
	Parabacteroides distasonis	0.5	0.0148382
	Ruminococcus bicirculans	0.5	0.0148382
	Corynebacterium kefirresidentii	0.471512	0.0272872
	Staphylococcus unknown_species	0.471512	0.0272872
	Escherichia unknown_species	0.677864	5.46082e-05
	Ruminococcus lactaris	0.716599	9.92934e-06
	Enterococcus faecalis	0.716599	9.92934e-06
Moraxella unknown_species	Proteus mirabilis	0.593023	0.00126826
	Moraxella catarrhalis	0.593023	0.00126826
	Moraxella lacunata	0.780402	2.76155e-07
	Moraxella nonliquefaciens	0.826343	7.0155e-09
Morococcus cerebrosus	Streptococcus timonensis	1	0
	Neisseria subflava	1	0
	Neisseria unknown_species	1	0
Neisseria subflava	Streptococcus timonensis	1	0
	Neisseria unknown_species	1	0
Neisseria unknown_species	Streptococcus timonensis	1	0
Oribacterium parvum	Prevotella nanceiensis	1	0
	Prevotella scopos	1	0
	Prevotella shahii	1	0
	Oribacterium unknown_species	1	0
Oribacterium unknown_species	Prevotella nanceiensis	1	0
	Prevotella scopos	1	0
	Prevotella shahii	1	0
Parabacteroides distasonis	Ruminococcus bicirculans	0.5	0.0148382
	Ruminococcus lactaris	0.716599	9.92934e-06
	Enterococcus faecalis	0.716599	9.92934e-06
Paracoccus aeridis	Prevotella copri	1	0
	Saccharopolyspora unknown_species	1	0
Alistipes onderdonkii	Eisenbergiella tayi	1	0
	Ruminococcus lactaris	0.520586	0.00914232
	Enterococcus faecalis	0.520586	0.00914232
	Escherichia unknown_species	0.464307	0.0312301
	Ruminococcus unknown_species	0.844477	1.29946e-09
	Alistipes dispar	0.706834	1.62737e-05
	Alistipes putredinis	0.862043	1.83314e-10
	Stenotrophomonas maltophilia	0.860286	2.2289e-10
	Enterocloster unknown_species	0.877852	2.42222e-11
	Phocaeicola plebeius	0.877852	2.42222e-11
	Phocaeicola unknown_species	0.877852	2.42222e-11
	Ruminococcus bicirculans	0.6872	4.16415e-05
	Escherichia coli	0.67367	6.50214e-05
	Bacteroides intestinalis	0.726468	7.90956e-06
	Flavonifractor plautii	0.726468	7.90956e-06
	Flavonifractor unknown_species	0.726468	7.90956e-06
	Parabacteroides distasonis	0.726468	7.90956e-06
Paracoccus unknown_species	Ruminococcus bicirculans	0.444485	0.0466492
	Paracoccus salipaludis	0.677864	5.46082e-05
	Prevotella copri	0.716599	9.92934e-06
	Saccharopolyspora unknown_species	0.716599	9.92934e-06
	Dysosmobacter welbionis	0.716599	9.92934e-06
	Lactobacillus crispatus	0.716599	9.92934e-06
	Paracoccus aeridis	0.716599	9.92934e-06
Peptoniphilus lacydonensis	Peptoniphilus rhinitidis	1	0
	Peptoniphilus unknown_species	1	0
	Prevotella bivia	1	0
	Rhodospirillum unknown_species	1	0
	Roseburia hominis	1	0
Peptoniphilus rhinitidis	Peptoniphilus unknown_species	1	0
	Prevotella bivia	1	0
	Rhodospirillum unknown_species	1	0
	Roseburia hominis	1	0
Peptoniphilus unknown_species	Prevotella bivia	1	0
	Rhodospirillum unknown_species	1	0
	Roseburia hominis	1	0
Peptostreptococcus stomatis	Prevotella oris	0.5	0.0148382
	Veillonella dispar	0.471512	0.0272872
	Schaalia odontolytica	0.444485	0.0466492
	Streptococcus sanguinis	0.444485	0.0466492
	Prevotella amnii	0.677864	5.46082e-05
	Streptococcus australis	0.677864	5.46082e-05
	Streptococcus constellatus	0.677864	5.46082e-05
	Streptococcus rubneri	0.677864	5.46082e-05
	Eubacterium unknown_species	0.677864	5.46082e-05
	Gemella sanguinis	0.677864	5.46082e-05
	Prevotella veroralis	0.716599	9.92934e-06
	Streptococcus anginosus	0.716599	9.92934e-06
	Abiotrophia unknown_species	0.716599	9.92934e-06
	Alloprevotella rava	0.716599	9.92934e-06
	Alloprevotella unknown_species	0.716599	9.92934e-06
	Lancefieldella parvula	0.716599	9.92934e-06
	Leptotrichia unknown_species	0.716599	9.92934e-06
	Leptotrichia wadei	0.716599	9.92934e-06
Peptostreptococcus unknown_species	Veillonella atypica	0.636818	0.000289423
	Streptococcus salivarius	0.634817	0.000309883
	Prevotella salivae	0.598799	0.00113895
	Prevotella amnii	0.593023	0.00126826
	Streptococcus australis	0.593023	0.00126826
	Streptococcus constellatus	0.593023	0.00126826
	Streptococcus rubneri	0.593023	0.00126826
	Eubacterium unknown_species	0.593023	0.00126826
	Gemella sanguinis	0.593023	0.00126826
	Prevotella nanceiensis	0.560967	0.00325402
	Prevotella scopos	0.560967	0.00325402
	Prevotella shahii	0.560967	0.00325402
	Alloscardovia omnicolens	0.560967	0.00325402
	Oribacterium parvum	0.560967	0.00325402
	Oribacterium unknown_species	0.560967	0.00325402
	Prevotella veroralis	0.528912	0.00754467
	Streptococcus anginosus	0.528912	0.00754467
	Abiotrophia unknown_species	0.528912	0.00754467
	Alloprevotella rava	0.528912	0.00754467
	Alloprevotella unknown_species	0.528912	0.00754467
	Lancefieldella parvula	0.528912	0.00754467
	Leptotrichia unknown_species	0.528912	0.00754467
	Leptotrichia wadei	0.528912	0.00754467
	Veillonella dispar	0.781611	2.55914e-07
	Peptostreptococcus stomatis	0.802768	5.1934e-08
	Mogibacterium unknown_species	0.826343	7.0155e-09
Phocaeicola dorei	Bifidobacterium unknown_species	0.576723	0.00215135
	Alistipes dispar	0.575832	0.00220186
	Bacteroides intestinalis	0.559354	0.00339332
	Flavonifractor plautii	0.559354	0.00339332
	Flavonifractor unknown_species	0.559354	0.00339332
	Parabacteroides distasonis	0.559354	0.00339332
	Ruminococcus bicirculans	0.542877	0.00537902
	Escherichia coli	0.517486	0.00980356
	Alistipes onderdonkii	0.789412	1.46568e-07
	Eisenbergiella tayi	0.789412	1.46568e-07
	Bacteroides uniformis	0.702888	1.97408e-05
	Enterocloster unknown_species	0.693974	3.05082e-05
	Phocaeicola plebeius	0.693974	3.05082e-05
	Phocaeicola unknown_species	0.693974	3.05082e-05
	Ruminococcus unknown_species	0.679969	5.46082e-05
	Alistipes putredinis	0.667438	8.57508e-05
	Stenotrophomonas maltophilia	0.666701	8.8508e-05
Phocaeicola massiliensis	Phocaeicola vulgatus	0.996171	0
	Enterocloster unknown_species	0.653566	0.000150019
	Phocaeicola plebeius	0.653566	0.000150019
	Phocaeicola unknown_species	0.653566	0.000150019
	Ruminococcus unknown_species	0.640418	0.00025331
	Bacteroides unknown_species	0.583967	0.00170377
	Bacteroides intestinalis	0.556886	0.00362555
	Flavonifractor plautii	0.556886	0.00362555
	Flavonifractor unknown_species	0.556886	0.00362555
	Parabacteroides distasonis	0.556886	0.00362555
	Ruminococcus bicirculans	0.541417	0.005566
	Alistipes dispar	0.525948	0.0081565
	Escherichia coli	0.477758	0.0244052
	Alistipes onderdonkii	0.753539	1.66947e-06
	Eisenbergiella tayi	0.753539	1.66947e-06
	Phocaeicola dorei	0.69816	2.49468e-05
	Barnesiella intestinihominis	0.890606	3.8746e-12
	Faecalibacterium unknown_species	0.890606	3.8746e-12
	Bacteroides uniformis	0.827577	6.38012e-09
	Alistipes putredinis	0.666021	9.01142e-05
	Stenotrophomonas maltophilia	0.665329	9.25858e-05
Phocaeicola plebeius	Phocaeicola unknown_species	1	0
	Stenotrophomonas maltophilia	0.656828	0.000131133
	Ruminococcus unknown_species	0.638819	0.000267718
	Ruminococcus lactaris	0.593023	0.00126826
	Enterococcus faecalis	0.593023	0.00126826
	Escherichia unknown_species	0.528912	0.00754467
	Alistipes dispar	0.805186	4.31743e-08
	Bacteroides intestinalis	0.827552	6.38012e-09
	Flavonifractor plautii	0.827552	6.38012e-09
	Flavonifractor unknown_species	0.827552	6.38012e-09
	Parabacteroides distasonis	0.827552	6.38012e-09
Phocaeicola unknown_species	Stenotrophomonas maltophilia	0.656828	0.000131133
	Ruminococcus unknown_species	0.638819	0.000267718
	Ruminococcus lactaris	0.593023	0.00126826
	Enterococcus faecalis	0.593023	0.00126826
	Escherichia unknown_species	0.528912	0.00754467
	Alistipes dispar	0.805186	4.31743e-08
	Bacteroides intestinalis	0.827552	6.38012e-09
	Flavonifractor plautii	0.827552	6.38012e-09
	Flavonifractor unknown_species	0.827552	6.38012e-09
	Parabacteroides distasonis	0.827552	6.38012e-09
