# Supplementary material for: Disentangling the interactions between nasopharyngeal and gut microbiome and their involvement in the modulation of COVID-19 infection
Source: Microbiol Spectr. 2023 Sep 20;11(5):e02194-23. doi: 10.1128/spectrum.02194-23 (PMC10581039; doi:10.1128/spectrum.02194-23)
Supplement: Table S3 — Filtering report of the fecal samples sequenced in this study. [file spectrum.02194-23-s0004.xlsx]

## Sheet: Table S3
Table S3. Filtering report of the fecal samples sequenced in this study.
		Sequencing produced	After quality filtering	After Homo sapiens filtering
Sev-group	Sev1-Fec	10079093	8681845	8478941
Sev-group	Sev2-Fec	5836692	5002475	4247418
Sev-group	Sev3-Fec	7602423	6685125	6398422
Sev-group	Sev4-Fec	6214502	6089220	5818607
Sev-group	Sev5-Fec	8094272	6971668	6812481
Sev-group	Sev6-Fec	5769295	4939095	4191186
Sev-group	Sev7-Fec	5725984	5118684	4685171
Sev-group	Sev8-Fec	4289150	4183405	4177805
Sev-group	Sev9-Fec	8876093	8772128	8764552
Sev-group	Sev10-Fec	6475861	6302419	6297285
Sev-group	Sev11-Fec	2281339	2164632	1705056
Sev-group	Sev12-Fec	1981526	1565957	1332907
Sev-group	Sev13-Fec	5624981	5335315	5185856
Sev-group	Sev14-Fec	6843870	6610761	5748222
Sev-group	Sev15-Fec	3611019	3523094	3519723
Mod-group	Mod1-Fec	3286152	3210925	3205499
Mod-group	Mod2-Fec	4905023	4633775	4377490
Mod-group	Mod3-Fec	5373721	5149384	5124260
Mod-group	Mod4-Fec	10137548	8843937	8826974
Neg-group	Neg1-Fec	6750005	6376147	5916954
Neg-group	Neg2-Fec	8587506	8328516	7959144
Neg-group	Neg3-Fec	7581784	6923540	6762265
Neg-group	Neg4-Fec	7626410	7160039	6775467
Neg-group	Neg5-Fec	5652685	5226376	4537603
Neg-group	Neg6-Fec	11697318	10685086	9363815
Neg-group	Neg7-Fec	5338795	5169402	5161240
Neg-group	Neg8-Fec	3124662	3055856	2897262
Neg-group	Neg9-Fec	5651465	5557620	5538490
Neg-group	Neg10-Fec	3386576	3068035	2872124
Neg-group	Neg11-Fec	7776931	7604432	7056214
Neg-group	Neg12-Fec	1822648	1794932	1781024
Neg-group	Neg13-Fec	7673794	7528873	7516833
Neg-group	Neg14-Fec	5908552	5677583	5284727
Neg-group	Neg15-Fec	8199737	7986340	7213467
Neg-group	Neg16-Fec	5461380	5263168	5256993
Neg-group	Neg17-Fec	2353287	2246102	1998112
Neg-group	Neg18-Fec	8130251	7753880	7692778
Neg-group	Neg19-Fec	10555133	9690714	9479176
