# Supplementary material for: Disentangling the interactions between nasopharyngeal and gut microbiome and their involvement in the modulation of COVID-19 infection
Source: Microbiol Spectr. 2023 Sep 20;11(5):e02194-23. doi: 10.1128/spectrum.02194-23 (PMC10581039; doi:10.1128/spectrum.02194-23)
Supplement: Table S4 — Lipid metabolites identified in COVID-positive and COVID-negative cohorts filtered according to the PLS-DA model (VIP values > 1.7). [file spectrum.02194-23-s0005.xlsx]

## Sheet: Table S4
Table S4. Lipid metabolites identified in COVID-positive and COVID-negative cohorts filtered according to the PLS-DA model (VIP values > 1.7).
VIP value	Rankinga	Proposed Identityb	RT (min)	Experimental (m/z)	Chemical Formula	Mass error (ppm)	Ion Type	CCS (Å2)	Scorec	Fragm. Scorec	Isotopic Similarityc
2.39	1	FAL 19:0	1.58	300.325	C19H38O	-2.23	M+NH4	203.4	55.9	94.1	87.9
1.93	26	FOH 17:2	3.54	270.279	C17H32O	-1.31	M+NH4	190.6	44.6	32.8	91.7
1.89	32	PE 34:1	8.64	718.538	C39H76NO8P	0.41	M+H	288.2	45.6	41.8	86.7
1.88	33	HFA 18:1;O	8.03	299.258	C18H34O3	-1.04	M+H	282.8	51.5	65.9	92.9
1.88	35	PE 29:0	7.09	650.475	C34H68NO8P	-0.33	M+H	273.8	40.6	10.5	93
1.8	43	HFA 24:5;O	6.56	357.278	C24H38O3	-1.67	M+H-H2O	189.8	40.7	16	89.5
1.79	44	HFA 18:1;O	6.56	299.258	C18H34O3	-1.41	M+H	273.2	45.1	35	92.3
1.73	54	FAL 19:1	4.94	298.31	C19H36O	-2.13	M+NH4	197.8	45.4	41.9	87.8
a Ranking based on VIP values (VIP>1.7) among the n=2031 HRMS features
b According to Lipid Maps Classification. FAL = Fatty Aldehyde; FOH = Fatty Alcohol; PE = Phosphatidylethanolamine; HFA= Hydroxy Fatty Acid
c Attributed by the Progenesis software algorithm (Non Linear dynamics, UK)
