# Supplementary material for: Disentangling the interactions between nasopharyngeal and gut microbiome and their involvement in the modulation of COVID-19 infection
Source: Microbiol Spectr. 2023 Sep 20;11(5):e02194-23. doi: 10.1128/spectrum.02194-23 (PMC10581039; doi:10.1128/spectrum.02194-23)
Supplement: Table S5 — Lipid metabolites showing significantly different average intensities in COVID-positive vs. COVID-negative cohorts (P<0.01). [file spectrum.02194-23-s0006.xlsx]

## Sheet: Table S5
Table S5. Lipid metabolites showing significantly different average intensities in COVID-positive vs. COVID-negative cohorts (p<0.01).
Proposed Identitya	RT (min)	Exp. (m/z)	Chemical Formula	Mass error (ppm)	Ion Type	CCS (Å2)	Log10 Average Intensity in COVID-positiveb	SEMc	Log10 Average Intensity in COVID-negativeb	SEMc	Log10 FCd	p-valuee
FAL 19:0	1.58	300.325	C19H38O	-2.23	M+NH4	203.4	1.37	0.35	-0.49	0.31	1.86	0.0003
FOH 17:2	3.54	270.279	C17H32O	-1.31	M+NH4	190.6	2.65	0.15	1.93	0.14	0.71	0.001
FAL 19:1	4.94	298.31	C19H36O	-2.13	M+NH4	197.8	2.15	0.17	1.48	0.13	0.67	0.004
PE 34:1	8.64	718.538	C39H76NO8P	-0.33	M+H	288.2	2.12	0.25	0.91	0.31	1.21	0.005
PE 30:0	7.52	664.49	C35H70NO8P	-1.26	M+H	276.6	2.64	0.19	1.88	0.19	0.76	0.008
TG 36:0	11.19	656.583	C39H74O6	0.46	M+NH4	292.7	2.98	0.31	2.02	0.17	0.96	0.011
Cer 36:1;O	9.52	548.54	C36H71NO3	-0.95	M+H-H2O	273.1	2.63	0.15	3.1	0.11	-0.47	0.014
Cer 32:1;O	7.87	532.47	C32H63NO3	-1.01	M+Na	254.9	1.55	0.3	2.47	0.19	-0.92	0.015
a FAL = Fatty Aldehyde; FOH = Fatty Alcohol; PE = Phosphatidylethanolamine; TG = Triacylglycerol; Cer = Ceramide
b Average intensity in cohort on Log10 scale (n=19)
c SEM = Standard Error of the Mean (n=19)
d Logarithm of Fold Change
e Two-tailed unpaired t-test. In bold the lipid metabolites with higher VIP values in the PLS-DA model (See Table S4)
